# Supplementary material for: Genome-wide analysis of long non-coding RNA expression profile in porcine circovirus 2-infected intestinal porcine epithelial cell line by RNA sequencing
Source: PeerJ. 2019 Mar 6;7:e6577. doi: 10.7717/peerj.6577 (PMC6408913; doi:10.7717/peerj.6577)
Supplement: Supplemental Information 3 [file peerj-07-6577-s003.xlsx]

## Sheet: Sheet1
Sample	Raw Data		Valid Data		Valid Ratio(reads)	Q20%	Q30%	GC content%
	Read	Base	Read	Base
IPEC_A1_A	102919970	15.44G	100916148	15.14G	98.05	99.79	97.55	50
IPEC_A2_A	146615266	21.99G	143980718	21.60G	98.2	99.34	94.83	54.5
IPEC_A3_A	117942138	17.69G	116133330	17.42G	98.47	99.43	94.94	54
IPEC_B1_B	95374420	14.31G	94068868	14.11G	98.63	99.38	94.85	53
IPEC_B2_B	148732398	22.31G	146573204	21.99G	98.55	99.36	94.98	53
IPEC_B3_B	115469066	17.32G	113756660	17.06G	98.52	99.44	94.53	52
