# Supplementary material for: Genome-wide analysis of long non-coding RNA expression profile in porcine circovirus 2-infected intestinal porcine epithelial cell line by RNA sequencing
Source: PeerJ. 2019 Mar 6;7:e6577. doi: 10.7717/peerj.6577 (PMC6408913; doi:10.7717/peerj.6577)
Supplement: Supplemental Information 9 [file peerj-07-6577-s009.xlsx]

## Sheet: Sheet1
gene_id	gene_name	transcript_id	FPKM.IPEC_B1_B	FPKM.IPEC_B2_B	FPKM.IPEC_B3_B	FPKM.IPEC_A1_A	FPKM.IPEC_A2_A	FPKM.IPEC_A3_A	fc	log2(fc)	pval	qval	regulation	significant
MSTRG.100	.	MSTRG.100.1	0	0.541703	0	1.34728	0	0	0.936098	-0.0952686	0.805804	0.891815	down	no
MSTRG.10000	.	MSTRG.10000.1	0	0	0.919274	2.43097	0	0	0.945704	-0.0805396	0.74274	0.852084	down	no
MSTRG.10001	.	MSTRG.10001.1	0	1.5432	0	1.24124	0	0	1.10446	0.143337	0.831838	0.907201	up	no
MSTRG.10004	TRAFD1	MSTRG.10004.1	0	0	0	1.62791	0.717265	0	0.648039	-0.625847	0.11781	0.341043	down	no
MSTRG.10009	.	MSTRG.10009.1	1.2206	0.691805	0.868136	0.922972	0.401301	0.230734	1.33667	0.418643	0.0581513	0.332092	up	no
MSTRG.10014	.	MSTRG.10014.1	1.72074	0	1.45035	1.40013	0	1.73549	1.06738	0.0940702	0.898798	0.945271	up	no
MSTRG.10016	BICDL1	MSTRG.10016.1	1.33678	0	0.365006	0	0	0	1.48401	0.569498	0.264093	0.542057	up	no
MSTRG.1002	ENSSSCG00000004530	MSTRG.1002.1	0	1.70132	1.96415	1.5832	0	1.1502	1.19753	0.260066	0.733014	0.845688	up	no
MSTRG.10026	.	MSTRG.10026.1	1.1807	0	0	0	0	1.25161	0.951789	-0.071287	0.912366	0.953012	down	no
MSTRG.10036	.	MSTRG.10036.1	0	0	0	1.4912	0	0.434961	0.703586	-0.5072	0.0886909	0.332092	down	no
MSTRG.10037	.	MSTRG.10037.1	0	0	0	1.39383	0	0	0.815209	-0.294759	0.112571	0.332092	down	no
MSTRG.10038	.	MSTRG.10038.1	0.500834	0	0	1.76917	0	0	0.902391	-0.148175	0.623432	0.773199	down	no
MSTRG.1004	.	MSTRG.1004.1	0	1.39508	2.99138	0	0	0.128458	2.04967	1.03539	0.227283	0.497571	up	no
MSTRG.10044	SPPL3	MSTRG.10044.1	0.169276	0	0.277323	2.01418	0	0.550789	0.751134	-0.412859	0.142505	0.384235	down	no
MSTRG.10046	SPPL3	MSTRG.10046.1	0.517179	0	0	1.96562	0.728516	0.389754	0.636997	-0.650642	0.09844	0.332092	down	no
MSTRG.10047	SPPL3	MSTRG.10047.1	0.656666	0	1.61015	0	0	0	1.6673	0.73751	0.199569	0.464561	up	no
MSTRG.10048	SPPL3	MSTRG.10048.1	1.36441	0	0	0	0	0	1.33322	0.414911	0.453915	0.656617	up	no
MSTRG.10049	SPPL3	MSTRG.10049.1	1.50472	0	0	0	0	0	1.35915	0.442708	0.453915	0.656617	up	no
MSTRG.1005	.	MSTRG.1005.1	0	0	0.174498	1.55123	0	0	0.850613	-0.233426	0.0677735	0.332092	down	no
MSTRG.1006	.	MSTRG.1006.1	1.1543	0	0	1.47542	0	0	1.04534	0.0639663	0.895666	0.944006	up	no
MSTRG.10064	.	MSTRG.10064.1	2.13481	1.77748	0.789739	1.43396	1.02315	2.10268	0.993891	-0.00884052	0.981333	0.989995	down	no
MSTRG.1007	.	MSTRG.1007.1	0	0	0	1.55317	0	0	0.803006	-0.316518	0.112571	0.332092	down	no
MSTRG.10077	ENSSSCG00000009945	MSTRG.10077.1	0	0.592011	0	0	0	0	1.15442	0.207164	0.474113	0.660857	up	no
MSTRG.10079	.	MSTRG.10079.1	0	0	0	1.69162	0	0	0.793141	-0.33435	0.112571	0.332092	down	no
MSTRG.10086	TFIP11	MSTRG.10086.1	5.46362	8.17275	7.68953	6.70991	7.45598	8.53359	0.923916	-0.114166	0.590768	0.750223	down	no
MSTRG.10087	.	MSTRG.10087.1	0	0.241834	0	0	0	0	1.06917	0.0964941	0.474113	0.660857	up	no
MSTRG.10090	.	MSTRG.10090.1	0	0.633043	0	0.599821	0.805428	0	0.830761	-0.267495	0.560068	0.727651	down	no
MSTRG.10091	.	MSTRG.10091.1	0.556686	0	0	1.49138	0	0	0.936362	-0.0948616	0.757904	0.861792	down	no
MSTRG.10093	.	MSTRG.10093.1	0	0	0.499739	3.2515	0	0	0.823602	-0.27998	0.110773	0.332092	down	no
MSTRG.10094	.	MSTRG.10094.1	0	0	0	2.07361	0	0	0.768883	-0.379164	0.112571	0.332092	down	no
MSTRG.10095	.	MSTRG.10095.1	0	0	0	1.34953	0	0	0.818781	-0.28845	0.112571	0.332092	down	no
MSTRG.10096	.	MSTRG.10096.1	0.445595	0.205381	0	0	0	1.44987	0.850987	-0.23279	0.652219	0.792475	down	no
MSTRG.10097	.	MSTRG.10097.1	1.1395	1.4324	2.4656	2.11855	1.66082	1.01119	1.06554	0.0915885	0.74095	0.850713	up	no
MSTRG.101	.	MSTRG.101.1	0.390529	1.08612	0.714694	1.7248	1.45094	1.53749	0.667132	-0.583957	0.0638666	0.332092	down	no
MSTRG.1010	.	MSTRG.1010.1	0.474998	0.089239	0	1.50135	0	0	0.943361	-0.0841179	0.768651	0.86882	down	no
MSTRG.10105	.	MSTRG.10105.1	0	0	0	1.52944	0	0	0.804763	-0.313364	0.112571	0.332092	down	no
MSTRG.1011	.	MSTRG.1011.1	0	0.131599	0	1.43324	0.471336	0	0.727417	-0.459145	0.169712	0.427231	down	no
MSTRG.1012	.	MSTRG.1012.1	0	0	0	1.38432	0	0	0.815969	-0.293414	0.112571	0.332092	down	no
MSTRG.10123	.	MSTRG.10123.1	2.32249	3.79196	3.54238	1.55454	2.48508	1.35954	1.48976	0.575083	0.121333	0.347426	up	no
MSTRG.10126	MTMR3	MSTRG.10126.1	1.62299	3.77419	3.02296	3.27619	1.40543	0	1.86781	0.901349	0.213735	0.481289	up	no
MSTRG.1013	.	MSTRG.1013.1	0	0	0	1.71537	0	0	0.791512	-0.337316	0.112571	0.332092	down	no
MSTRG.10134	ENSSSCG00000010002	MSTRG.10134.1	0.854702	0	2.45862	0.531455	0	0.255396	1.5885	0.667668	0.307697	0.591657	up	no
MSTRG.1014	.	MSTRG.1014.1	0	0	0	2.04714	0	0	0.770441	-0.376243	0.112571	0.332092	down	no
MSTRG.1015	.	MSTRG.1015.1	0.341734	0	0.142127	1.60955	0.312158	0.296515	0.754028	-0.40731	0.0539907	0.328236	down	no
MSTRG.10155	OSBP2	MSTRG.10155.1	1.47209	0.678506	1.99644	1.00352	0.318619	0.715285	1.46117	0.547123	0.131381	0.365472	up	no
MSTRG.10158	.	MSTRG.10158.1;MSTRG.10158.2;MSTRG.10158.3	7.58404	4.08264	4.77137	8.21144	6.73742	6.45146	0.797594	-0.326273	0.298771	0.581728	down	no
MSTRG.10159	.	MSTRG.10159.1	1.78384	1.25681	0	0	2.35709	1.5451	0.795862	-0.329409	0.502773	0.683901	down	no
MSTRG.1016	.	MSTRG.1016.1	0.189972	0.350243	0	1.48341	0.156804	0.845597	0.703263	-0.507863	0.205523	0.471714	down	no
MSTRG.10166	PIK3IP1	MSTRG.10166.2	1.42861	1.1928	1.69615	0.629411	0.837197	0.0575308	1.68854	0.755779	0.0737174	0.332092	up	no
MSTRG.10167	.	MSTRG.10167.1	0.442051	0	1.42648	0	0.631031	0	1.2852	0.361995	0.53125	0.705417	up	no
MSTRG.1017	.	MSTRG.1017.1	1.33992	0	0	0	0	0	1.32859	0.409892	0.453915	0.656617	up	no
MSTRG.10171	.	MSTRG.10171.1	0	0	0	1.54281	0	0.560586	0.678131	-0.560364	0.0997433	0.332092	down	no
MSTRG.10172	.	MSTRG.10172.1	0.735324	0	0.512743	1.82638	0	1.35162	0.788373	-0.34305	0.513695	0.691907	down	no
MSTRG.10173	.	MSTRG.10173.1	0	0	0	0	0	1.89869	0.66601	-0.586384	0.34735	0.613054	down	no
MSTRG.10174	.	MSTRG.10174.1	0	0	0	1.8016	0	0	0.785741	-0.347874	0.112571	0.332092	down	no
MSTRG.10175	.	MSTRG.10175.1	0	0	0	2.00553	0	0	0.772925	-0.3716	0.112571	0.332092	down	no
MSTRG.10177	.	MSTRG.10177.1	0.72704	0	0.901212	0	0	1.09672	1.13794	0.18642	0.745572	0.85405	up	no
MSTRG.10183	YWHAH	MSTRG.10183.1	3.09828	2.70893	3.27557	3.84589	3.95242	3.53773	0.846599	-0.24025	0.0542951	0.329085	down	no
MSTRG.10189	.	MSTRG.10189.1	0	0	1.95216	1.26258	0	0.295404	1.1013	0.139205	0.806835	0.892521	up	no
MSTRG.1019	.	MSTRG.1019.1	0	0	0	1.72668	2.18501	1.79264	0.342364	-1.5464	0.000161524	0.0486066	down	yes
MSTRG.10197	IGLV-9	MSTRG.10197.1	1.28984	0.501366	0.711029	1.32243	1.46437	1.4178	0.750772	-0.413553	0.146435	0.390961	down	no
MSTRG.102	.	MSTRG.102.1	0	0.651255	0	1.9381	0	0	0.907208	-0.140495	0.762224	0.864558	down	no
MSTRG.1020	.	MSTRG.1020.1	0.505008	1.68901	0.781383	0	0	1.47716	1.35225	0.435365	0.453303	0.656617	up	no
MSTRG.10204	RAB36	MSTRG.10204.1	0	1.89649	0	0	0	0	1.38877	0.473806	0.474113	0.660857	up	no
MSTRG.10206	.	MSTRG.10206.1	0	0	0	2.78914	0	0	0.732127	-0.449835	0.112571	0.332092	down	no
MSTRG.1021	.	MSTRG.1021.1	1.40375	0.946842	0	1.3241	0	0.994267	1.03855	0.054572	0.932712	0.964365	up	no
MSTRG.10210	ADORA2A	MSTRG.10210.2	14.0498	16.7588	12.407	5.17169	4.89702	6.92755	2.27756	1.18749	0.0078211	0.136701	up	yes
MSTRG.10211	.	MSTRG.10211.1	0.763294	1.04146	1.89469	1.2901	0.445476	0.451563	1.36564	0.44958	0.116774	0.339179	up	no
MSTRG.10215	.	MSTRG.10215.1	0	0	0.115444	1.67554	0	0	0.825844	-0.276059	0.0773314	0.332092	down	no
MSTRG.1022	.	MSTRG.1022.1	4.20457	4.69113	4.2262	7.9668	3.8065	4.08872	0.942617	-0.0852564	0.573778	0.737606	down	no
MSTRG.10230	.	MSTRG.10230.1	1.07855	1.87971	0	1.60209	0	1.53489	0.992115	-0.0114204	0.988589	0.993345	down	no
MSTRG.10231	.	MSTRG.10231.1	1.53303	0	0.771037	1.12558	0	0	1.40237	0.487868	0.298763	0.581728	up	no
MSTRG.10232	.	MSTRG.10232.1	0	1.8249	0	1.38918	0	0.326699	1.00891	0.0127961	0.986149	0.99243	up	no
MSTRG.10233	.	MSTRG.10233.1	0	0	0	1.51262	0	0	0.80602	-0.311112	0.112571	0.332092	down	no
MSTRG.10234	.	MSTRG.10234.1	0.828048	1.34388	0	0.959358	0.586495	0.793772	0.911034	-0.134424	0.778813	0.875271	down	no
MSTRG.10235	.	MSTRG.10235.1	0	0	1.48922	0	0	0	1.3848	0.469682	0.415826	0.651294	up	no
MSTRG.10237	.	MSTRG.10237.1	0.680147	0	0	1.35424	0	0	0.973368	-0.0389428	0.909598	0.951489	down	no
MSTRG.10238	.	MSTRG.10238.1	0	1.46774	0	0	0	0	1.32174	0.402436	0.474113	0.660857	up	no
MSTRG.1024	.	MSTRG.1024.1	0	0	0	1.92068	0	0	0.778123	-0.36193	0.112571	0.332092	down	no
MSTRG.10249	.	MSTRG.10249.1	1.7389	0	0	0	0	0	1.40037	0.485803	0.453915	0.656617	up	no
MSTRG.1025	.	MSTRG.1025.1	0	0	0	0	0	1.71237	0.683124	-0.54978	0.34735	0.613054	down	no
MSTRG.10250	.	MSTRG.10250.1	0	1.35238	0	0.677369	0	0	1.15385	0.206451	0.726162	0.841212	up	no
MSTRG.10251	.	MSTRG.10251.1	1.34026	0.666738	0.697202	0.126594	0.50926	0.996989	1.19799	0.260614	0.36533	0.632822	up	no
MSTRG.10253	.	MSTRG.10253.1	1.6701	4.02433	4.86843	2.7443	3.46074	2.55043	1.09558	0.131699	0.775359	0.872954	up	no
MSTRG.10254	.	MSTRG.10254.1	0	0	1.83602	0	0.471892	0	1.25066	0.322695	0.640815	0.785311	up	no
MSTRG.1026	.	MSTRG.1026.1	2.02566	0	1.93585	1.38089	0	0	1.73575	0.795559	0.201504	0.467003	up	no
MSTRG.10261	P2RX6	MSTRG.10261.1	0	0.242886	0	1.56756	0	0	0.857647	-0.221545	0.446345	0.656617	down	no
MSTRG.10262	.	MSTRG.10262.1	0	1.77432	0	2.29001	2.36381	1.03703	0.495983	-1.01164	0.209954	0.476914	down	no
MSTRG.10269	LRRC74B	MSTRG.10269.1	0.662245	0	0	0	0	0	1.18511	0.245019	0.453915	0.656617	up	no
MSTRG.10281	.	MSTRG.10281.1	0.4509	1.28354	0	0	1.79737	0.250471	0.903906	-0.145755	0.783292	0.878023	down	no
MSTRG.10287	TSSK2	MSTRG.10287.1	0	0	2.3572	1.2969	0	0	1.26834	0.342943	0.583919	0.745461	up	no
MSTRG.10288	.	MSTRG.10288.1	0	0	1.43663	1.15229	0	0.882652	0.902031	-0.148751	0.796251	0.886154	down	no
MSTRG.1029	.	MSTRG.1029.1	0	0	0	1.35361	0	0	0.818448	-0.289037	0.112571	0.332092	down	no
MSTRG.10294	.	MSTRG.10294.1	1.41033	0	0	0.617361	0	0	1.199	0.261832	0.635105	0.780924	up	no
MSTRG.10296	.	MSTRG.10296.1	0	0	0	1.79138	0	0	0.786414	-0.346639	0.112571	0.332092	down	no
MSTRG.103	.	MSTRG.103.1	0	0	0	2.14739	0	0	0.764626	-0.387173	0.112571	0.332092	down	no
MSTRG.10305	CLDN5	MSTRG.10305.1	0	0	0.088962	0	0	1.33716	0.74543	-0.423855	0.39611	0.651294	down	no
MSTRG.10320	.	MSTRG.10320.1	0.254626	0.07824	0	0.568076	2.23715	0	0.632968	-0.659795	0.338437	0.613054	down	no
MSTRG.10321	.	MSTRG.10321.1	0	0	0.122268	2.10024	0	0	0.79959	-0.322668	0.0796575	0.332092	down	no
MSTRG.10322	.	MSTRG.10322.1	1.58131	0	0	0	0	0	1.3729	0.457231	0.453915	0.656617	up	no
MSTRG.10323	.	MSTRG.10323.1	0	0	0	1.76075	0	0	0.788448	-0.342913	0.112571	0.332092	down	no
MSTRG.10324	.	MSTRG.10324.1	1.369	1.40033	0.82162	2.00224	1.24516	0	1.2273	0.295493	0.57146	0.736248	up	no
MSTRG.10325	.	MSTRG.10325.1	1.49165	0	1.34579	0	1.22161	0	1.35383	0.437051	0.555673	0.724409	up	no
MSTRG.10326	.	MSTRG.10326.1	0.485118	0	0	1.31666	0	0.48335	0.806499	-0.310255	0.383471	0.650672	down	no
MSTRG.10327	.	MSTRG.10327.1	1.21369	1.74942	1.42675	1.8632	1.28404	1.41129	0.994859	-0.00743544	0.957024	0.977203	down	no
MSTRG.10328	.	MSTRG.10328.1	0.920986	2.03758	0	0	0	0	1.75293	0.809768	0.21971	0.488856	up	no
MSTRG.10329	.	MSTRG.10329.1	0	1.11465	0	2.60364	1.13936	0.886395	0.547041	-0.870279	0.175199	0.434585	down	no
MSTRG.10330	.	MSTRG.10330.1	0.888006	0	1.07045	2.66877	0	0.718291	0.961955	-0.0559586	0.88252	0.936478	down	no
MSTRG.10332	.	MSTRG.10332.1	0	0	0	1.40163	0	0	0.814588	-0.295857	0.112571	0.332092	down	no
MSTRG.10335	.	MSTRG.10335.1	2.02531	0	1.70872	1.70512	0.897671	0	1.27986	0.35599	0.588768	0.748782	up	no
MSTRG.10338	.	MSTRG.10338.1	1.38924	1.41049	1.42843	0.622095	2.26184	1.11898	1.0258	0.0367531	0.878283	0.934411	up	no
MSTRG.1034	.	MSTRG.1034.1	0	0	0	1.66916	0	0.073031	0.773591	-0.370358	0.0853128	0.332092	down	no
MSTRG.10341	.	MSTRG.10341.1	0	1.54001	1.97226	1.06738	1.79109	0	1.11914	0.162387	0.844364	0.914454	up	no
MSTRG.10342	.	MSTRG.10342.1	0	0	0	1.38488	0	0	0.815924	-0.293493	0.112571	0.332092	down	no
MSTRG.10344	.	MSTRG.10344.1	1.31823	0	0	0	0	0	1.32446	0.405402	0.453915	0.656617	up	no
MSTRG.10346	.	MSTRG.10346.1	0	0	0.919274	1.63162	0	1.00417	0.771624	-0.37403	0.454673	0.657184	down	no
MSTRG.10347	.	MSTRG.10347.1	1.32188	0	0	0	0	0	1.32515	0.40616	0.453915	0.656617	up	no
MSTRG.10348	.	MSTRG.10348.1	0	0.424174	1.39549	0	0	0.385681	1.34511	0.42772	0.425331	0.656617	up	no
MSTRG.10350	.	MSTRG.10350.1	0	0	1.40289	0	0	0	1.36746	0.451503	0.415826	0.651294	up	no
MSTRG.10352	.	MSTRG.10352.1	0	0	0	1.80064	0	0.090038	0.760353	-0.395259	0.0825349	0.332092	down	no
MSTRG.10353	.	MSTRG.10353.1	0	0	0	1.52913	0	0.429435	0.702136	-0.510177	0.087335	0.332092	down	no
MSTRG.10355	.	MSTRG.10355.1	1.60423	0	0	1.7033	0	0	1.09102	0.12568	0.835162	0.909025	up	no
MSTRG.10356	.	MSTRG.10356.1	2.23011	0	0	0	0	0	1.47974	0.56534	0.453915	0.656617	up	no
MSTRG.1036	.	MSTRG.1036.1	0	0	0	1.69897	0	0	0.792635	-0.335271	0.112571	0.332092	down	no
MSTRG.10360	.	MSTRG.10360.1	2.8109	1.62899	2.56588	0	0	0	3.31843	1.7305	0.00272249	0.0987023	up	yes
MSTRG.10361	.	MSTRG.10361.1	1.33662	0.556896	0	0	0	0	1.5225	0.606438	0.235149	0.506806	up	no
MSTRG.10362	.	MSTRG.10362.1	0	0	0	1.31219	0	0	0.821857	-0.283041	0.112571	0.332092	down	no
MSTRG.10363	.	MSTRG.10363.1	0	0	0	1.58688	0	0.665421	0.658845	-0.60199	0.108246	0.332092	down	no
MSTRG.10364	.	MSTRG.10364.1	2.11425	0.242022	0	0	0	0.889553	1.22576	0.293679	0.686459	0.8156	up	no
MSTRG.10365	.	MSTRG.10365.1	0	0	1.09459	2.34858	0	0	0.981245	-0.0273141	0.925627	0.96057	down	no
MSTRG.10367	.	MSTRG.10367.1	0	0	1.36351	0.499415	0.192554	0.283646	1.05049	0.0710619	0.8839	0.9372	up	no
MSTRG.10368	.	MSTRG.10368.1	0	0	1.65996	0	0.774557	0	1.13767	0.186081	0.789037	0.88162	up	no
MSTRG.1037	.	MSTRG.1037.1	1.3674	1.20905	0	0.258101	0.621521	0.557391	1.13225	0.179198	0.703172	0.826665	up	no
MSTRG.10370	.	MSTRG.10370.1	0	0	0	1.58794	0.097728	0	0.772311	-0.372746	0.0842032	0.332092	down	no
MSTRG.10373	ENSSSCG00000023708	MSTRG.10373.1	0	0	0	1.55172	0	0	0.803112	-0.316326	0.112571	0.332092	down	no
MSTRG.1038	.	MSTRG.1038.1	0	0.319952	0	1.4364	0	0	0.884518	-0.177037	0.568782	0.734206	down	no
MSTRG.10380	ENSSSCG00000024830	MSTRG.10380.1	0	0	1.36626	0	0	0	1.35999	0.443591	0.415826	0.651294	up	no
MSTRG.10383	.	MSTRG.10383.1	0	0	0	1.40162	0	0	0.81459	-0.295854	0.112571	0.332092	down	no
MSTRG.10384	.	MSTRG.10384.1	1.53522	0	0	0	0	0	1.36466	0.448544	0.453915	0.656617	up	no
MSTRG.10385	.	MSTRG.10385.1	1.83097	0	0	0	0.825962	1.67523	0.771625	-0.374029	0.594559	0.752821	down	no
MSTRG.10386	.	MSTRG.10386.1	1.27777	0	2.10739	0	0.314595	0.372042	1.57463	0.655011	0.350732	0.616801	up	no
MSTRG.10390	.	MSTRG.10390.1	1.41089	0	0	0	0	0.480933	1.15504	0.207943	0.72209	0.838669	up	no
MSTRG.10393	.	MSTRG.10393.1	0.778932	0	0	1.50611	0	0	0.977721	-0.0325056	0.931572	0.963821	down	no
MSTRG.10394	.	MSTRG.10394.1	0	0	0	1.73354	0	0	0.790278	-0.339568	0.112571	0.332092	down	no
MSTRG.10395	.	MSTRG.10395.1	0	0	0	0	0	1.43284	0.712098	-0.489853	0.34735	0.613054	down	no
MSTRG.10397	.	MSTRG.10397.1	0	0	0	1.45379	0	0	0.810503	-0.303111	0.112571	0.332092	down	no
MSTRG.10398	.	MSTRG.10398.1	0	0	1.82712	0	0	0	1.44918	0.535239	0.415826	0.651294	up	no
MSTRG.10399	.	MSTRG.10399.1	2.08051	0	0	1.48291	0	0	1.17722	0.235379	0.738598	0.849059	up	no
MSTRG.104	.	MSTRG.104.1	0	0	0	0	0	1.41649	0.713933	-0.486139	0.34735	0.613054	down	no
MSTRG.10400	.	MSTRG.10400.1	1.5108	1.18772	0	1.49527	0	0	1.3985	0.48388	0.468634	0.660857	up	no
MSTRG.10401	.	MSTRG.10401.1	0.973512	0	0.246363	1.36306	0	0	1.11019	0.150812	0.666877	0.802	up	no
MSTRG.10404	.	MSTRG.10404.1	1.63609	0	0	0	1.35209	1.25379	0.729891	-0.454246	0.47883	0.664845	down	no
MSTRG.10405	.	MSTRG.10405.1	0	0	0	1.66155	0	0	0.795229	-0.330557	0.112571	0.332092	down	no
MSTRG.10406	.	MSTRG.10406.1	0	0	0.09968	1.44795	0	0	0.838934	-0.25337	0.0785616	0.332092	down	no
MSTRG.10407	.	MSTRG.10407.1	1.36138	1.68922	1.91803	1.72867	1.89871	1.24355	1.02294	0.0327232	0.851475	0.918172	up	no
MSTRG.10409	.	MSTRG.10409.1	1.16902	1.51063	0	0.872262	1.05277	1.09306	0.850415	-0.233762	0.641115	0.785523	down	no
MSTRG.10410	.	MSTRG.10410.1	0	0	0	1.35704	0	0	0.81817	-0.289528	0.112571	0.332092	down	no
MSTRG.10411	.	MSTRG.10411.1	0	1.00878	1.4837	0.58666	0	0	1.54052	0.623414	0.26406	0.542021	up	no
MSTRG.10412	.	MSTRG.10412.1	0.258978	0	0	1.47656	0	0	0.873458	-0.19519	0.371209	0.638724	down	no
MSTRG.10413	.	MSTRG.10413.1	0	1.05508	1.17006	0	0	0	1.6471	0.719925	0.185677	0.448166	up	no
MSTRG.10421	.	MSTRG.10421.1	3.82614	3.84318	3.75373	3.80189	3.72811	4.11947	0.982375	-0.0256543	0.56096	0.728295	down	no
MSTRG.10425	.	MSTRG.10425.1	0	0	0	1.71731	0	0	0.79138	-0.337558	0.112571	0.332092	down	no
MSTRG.10426	.	MSTRG.10426.1	1.67362	1.33967	2.52016	1.61485	2.54714	2.08314	0.904113	-0.145425	0.587337	0.747872	down	no
MSTRG.10430	PCNX2	MSTRG.10430.1	0.271753	0	2.10369	0.097702	0	0.174487	1.49394	0.579122	0.380937	0.648243	up	no
MSTRG.10431	PCNX2	MSTRG.10431.1	0	0.890747	1.70587	0	0.500396	0.609842	1.23912	0.309313	0.590494	0.750025	up	no
MSTRG.10437	DISC1	MSTRG.10437.1	0.289957	0	1.77508	0	1.58704	0.188691	1.01859	0.0265722	0.971795	0.98494	up	no
MSTRG.10438	.	MSTRG.10438.1	0	0.058191	1.53689	0	0	0.060387	1.38736	0.472344	0.414267	0.651294	up	no
MSTRG.10443	SPRTN	MSTRG.10443.1	0.542463	0	0	1.72893	0	0	0.913806	-0.13004	0.677468	0.809034	down	no
MSTRG.10446	.	MSTRG.10446.1	2.01507	2.18276	1.17744	0	0.591381	0	2.28354	1.19127	0.0230646	0.216705	up	yes
MSTRG.1045	.	MSTRG.1045.1	0	0	0	1.39744	0	0	0.814922	-0.295266	0.112571	0.332092	down	no
MSTRG.10460	.	MSTRG.10460.1	0	0	1.46002	0.110459	0	0	1.34558	0.428225	0.437224	0.656617	up	no
MSTRG.10467	.	MSTRG.10467.1	0.301998	0	0	1.49725	0.988593	0.848561	0.535447	-0.901185	0.0104833	0.153499	down	no
MSTRG.10469	.	MSTRG.10469.1	1.68428	0	0	0	0	0	1.39097	0.47609	0.453915	0.656617	up	no
MSTRG.1047	.	MSTRG.1047.1	0	0	0	1.66916	0	0	0.794698	-0.331521	0.112571	0.332092	down	no
MSTRG.10478	ENSSSCG00000010196	MSTRG.10478.1	0	0	0	1.43396	0	0	0.812043	-0.300372	0.112571	0.332092	down	no
MSTRG.10479	ENSSSCG00000010196	MSTRG.10479.1	0	0	0	1.44343	0	0	0.811306	-0.301683	0.112571	0.332092	down	no
MSTRG.1048	.	MSTRG.1048.1	0	0	0	1.79891	0	0	0.785918	-0.347549	0.112571	0.332092	down	no
MSTRG.10481	.	MSTRG.10481.1	1.31007	1.36483	1.52885	0	0	1.01897	1.83766	0.877867	0.0901661	0.332092	up	no
MSTRG.10482	.	MSTRG.10482.1	0	0	0	1.07808	0	0	0.842651	-0.246993	0.112571	0.332092	down	no
MSTRG.10484	.	MSTRG.10484.1	0.933279	0	1.665	0	0	0	1.76868	0.822671	0.177559	0.438134	up	no
MSTRG.10486	FXYD4	MSTRG.10486.1	0.191775	0.206641	0	0.570473	0	0	1.01105	0.0158576	0.928424	0.962319	up	no
MSTRG.10487	.	MSTRG.10487.1	0	0.739559	1.18751	1.47237	2.15935	1.88518	0.544489	-0.877026	0.116924	0.339417	down	no
MSTRG.10489	.	MSTRG.10489.1	0.684964	2.64021	2.97872	1.91104	0.354331	1.81266	1.35639	0.439768	0.503372	0.684203	up	no
MSTRG.1049	.	MSTRG.1049.1	1.1543	1.00114	0	1.4884	1.06461	0.963195	0.756778	-0.402058	0.41769	0.653058	down	no
MSTRG.10490	.	MSTRG.10490.1	0.726764	1.29547	1.62387	1.08095	1.27256	0	1.34548	0.428116	0.410286	0.651294	up	no
MSTRG.10492	.	MSTRG.10492.1	1.31333	1.43435	3.68848	1.88362	0	0	2.36017	1.23889	0.0181314	0.192277	up	yes
MSTRG.10493	.	MSTRG.10493.1	0	0	1.3844	0.718205	0	0	1.20143	0.264747	0.563257	0.729736	up	no
MSTRG.10497	.	MSTRG.10497.1	0	0	0	1.92936	1.4611	0	0.550227	-0.861901	0.152759	0.400923	down	no
MSTRG.10498	.	MSTRG.10498.1	0.911825	0	0.908119	2.06705	1.05312	1.40116	0.653203	-0.614396	0.150492	0.397473	down	no
MSTRG.105	.	MSTRG.105.1	0	0	1.22761	0	0	0	1.33098	0.412494	0.415826	0.651294	up	no
MSTRG.1050	.	MSTRG.1050.1	0	0	0	0	1.40799	0	0.713565	-0.486882	0.339812	0.613054	down	no
MSTRG.10505	.	MSTRG.10505.1	0	0	0	1.66916	0	0	0.794698	-0.331521	0.112571	0.332092	down	no
MSTRG.10508	ANK3	MSTRG.10508.1	1.17378	2.05557	2.39299	4.68407	3.05411	2.25579	0.701512	-0.511461	0.132418	0.367439	down	no
MSTRG.10509	.	MSTRG.10509.1	0.321056	1.56999	0.928885	0.671216	0	1.24239	1.20979	0.274757	0.629411	0.777321	up	no
MSTRG.10510	.	MSTRG.10510.1	0.134969	0	0.663351	1.55578	0	0	1.00433	0.00624039	0.962784	0.980043	up	no
MSTRG.10511	.	MSTRG.10511.1	0	0	0	1.12668	0	0	0.838103	-0.2548	0.112571	0.332092	down	no
MSTRG.10512	.	MSTRG.10512.1	0	0	0	1.50225	0	0	0.806801	-0.309715	0.112571	0.332092	down	no
MSTRG.10514	.	MSTRG.10514.1	0	0	1.41831	0	0	0	1.37059	0.454797	0.415826	0.651294	up	no
MSTRG.10516	.	MSTRG.10516.1	0.494701	0.528741	1.81683	0.367897	0.69144	0.722734	1.1644	0.219588	0.593886	0.75231	up	no
MSTRG.10519	.	MSTRG.10519.1	0	0	0	0.942317	0	1.3982	0.612962	-0.706131	0.195635	0.458873	down	no
MSTRG.1052	.	MSTRG.1052.1	1.33401	0.557237	0	0	0	0.480408	1.31025	0.389838	0.440811	0.656617	up	no
MSTRG.10520	.	MSTRG.10520.1	0	0	0	1.46937	0	0	0.809302	-0.305249	0.112571	0.332092	down	no
MSTRG.10523	.	MSTRG.10523.1	0.738119	0.359278	0.584675	1.43789	1.90773	0	0.8398	-0.251883	0.66733	0.802333	down	no
MSTRG.10524	.	MSTRG.10524.1	0.596665	0.205446	0.93978	0.209074	1.43903	0.918217	0.831103	-0.266901	0.480641	0.666493	down	no
MSTRG.10525	.	MSTRG.10525.1	0.548251	0.219569	0.564831	1.59614	1.47775	0.656078	0.672222	-0.57299	0.0819406	0.332092	down	no
MSTRG.10526	.	MSTRG.10526.1	0	0	0	2.46503	0	0	0.747611	-0.419641	0.112571	0.332092	down	no
MSTRG.10529	.	MSTRG.10529.1	0.436606	0	0	1.36371	0.702177	0.562187	0.63451	-0.656285	0.0547982	0.33027	down	no
MSTRG.1053	.	MSTRG.1053.1	0.653027	0	0	0.803396	1.86523	0	0.687776	-0.539988	0.424206	0.656617	down	no
MSTRG.10532	ENSSSCG00000028327	MSTRG.10532.1	0	0.117484	0	1.42168	0	0	0.841377	-0.249176	0.280011	0.561165	down	no
MSTRG.10534	ENSSSCG00000010215	MSTRG.10534.1	0.752806	0.510445	0	1.81763	0	0.551131	0.909192	-0.137342	0.769026	0.869053	down	no
MSTRG.1054	.	MSTRG.1054.1	0	0	1.45179	0.686255	0	0	1.21878	0.285438	0.550833	0.720916	up	no
MSTRG.10542	.	MSTRG.10542.1	0	0	0	0	0	1.09616	0.75378	-0.407784	0.34735	0.613054	down	no
MSTRG.10543	.	MSTRG.10543.1	0.988982	0	1.53548	0.879451	1.18164	1.01651	0.857977	-0.220988	0.670932	0.804799	down	no
MSTRG.10544	.	MSTRG.10544.1	0	0	1.04282	1.41958	0	0.932135	0.815997	-0.293365	0.562492	0.729397	down	no
MSTRG.10548	.	MSTRG.10548.1	0.872853	0	0.771135	1.66548	0	0	1.20237	0.265878	0.316597	0.601577	up	no
MSTRG.10551	.	MSTRG.10551.1	0.116317	0	0.14292	0.209953	0.608055	1.24743	0.636459	-0.65186	0.0548597	0.330407	down	no
MSTRG.10554	.	MSTRG.10554.1	1.84286	0.903129	3.30938	0.469451	0.72414	0.488026	1.85579	0.892036	0.113507	0.333448	up	no
MSTRG.10555	.	MSTRG.10555.1	7.47858	5.47723	5.73184	7.78796	5.9555	5.90831	0.980565	-0.0283141	0.853234	0.919144	down	no
MSTRG.10556	.	MSTRG.10556.2	0.488411	0.547741	0.78992	0.691143	0.509507	1.1887	0.900651	-0.15096	0.519029	0.695718	down	no
MSTRG.10557	.	MSTRG.10557.1	1.31133	0	0	0	0	0	1.32314	0.403965	0.453915	0.656617	up	no
MSTRG.10558	.	MSTRG.10558.1	0.863816	1.35703	1.07493	1.30172	0.872105	0.537075	1.14262	0.192339	0.349558	0.615486	up	no
MSTRG.10560	.	MSTRG.10560.1	0	0	0	1.83532	0	0	0.783544	-0.351914	0.112571	0.332092	down	no
MSTRG.10561	.	MSTRG.10561.1	0	0.937526	1.32184	0	0.787614	0	1.32562	0.406672	0.493189	0.6767	up	no
MSTRG.10565	.	MSTRG.10565.1	1.64426	0	0	0	0	0.288353	1.25636	0.329249	0.598616	0.755442	up	no
MSTRG.10566	.	MSTRG.10566.1	0	0	0	2.01998	0	0	0.772058	-0.37322	0.112571	0.332092	down	no
MSTRG.10567	.	MSTRG.10567.1	0.783632	0.246121	0	0	1.58111	1.31132	0.655225	-0.609937	0.112219	0.332092	down	no
MSTRG.10571	.	MSTRG.10571.1	0.981539	1.31339	0.907174	0	0.837946	0.934765	1.26142	0.335053	0.00413707	0.112678	up	no
MSTRG.10572	.	MSTRG.10572.1	0	0	0	1.58452	0	0	0.800715	-0.320639	0.112571	0.332092	down	no
MSTRG.10574	.	MSTRG.10574.1	1.1224	1.0428	1.14887	1.17827	0.082943	0.116566	1.6327	0.707259	0.00312657	0.103015	up	no
MSTRG.10575	.	MSTRG.10575.1	0	1.79233	1.56414	1.81699	1.07638	1.25356	0.835234	-0.259748	0.674981	0.807205	down	no
MSTRG.10578	.	MSTRG.10578.1	0	0	0	1.39253	0	0.542851	0.690878	-0.533497	0.102601	0.332092	down	no
MSTRG.10579	.	MSTRG.10579.1	1.17174	1.72165	0	0.910715	0	0	1.51714	0.601358	0.381349	0.648642	up	no
MSTRG.10580	.	MSTRG.10580.1	1.96686	1.48245	0	0	0	0.890361	1.49339	0.578589	0.41116	0.651294	up	no
MSTRG.10581	.	MSTRG.10581.1	0	1.33531	1.59578	0	0	0	1.82656	0.869133	0.186131	0.448446	up	no
MSTRG.10586	.	MSTRG.10586.1	1.20101	1.01362	0.952786	1.85903	0.701855	0.800948	1.04495	0.0634307	0.59806	0.755192	up	no
MSTRG.10588	.	MSTRG.10588.1	0	0	0	1.4956	0	0	0.807304	-0.308817	0.112571	0.332092	down	no
MSTRG.10589	.	MSTRG.10589.1	3.67189	1.10386	0	0	0	0	2.1062	1.07464	0.244673	0.519235	up	no
MSTRG.10590	.	MSTRG.10590.1	0	0	0	1.50225	0	0	0.806801	-0.309715	0.112571	0.332092	down	no
MSTRG.10591	.	MSTRG.10591.1	0	0.401008	0	1.43912	0	0	0.900711	-0.150863	0.659143	0.797263	down	no
MSTRG.10593	.	MSTRG.10593.1	0	0.671788	1.48551	0.337162	0	1.08409	1.14484	0.195147	0.755338	0.860136	up	no
MSTRG.10594	.	MSTRG.10594.1	1.45381	0	0	0	0	0	1.34986	0.432807	0.453915	0.656617	up	no
MSTRG.10596	.	MSTRG.10596.1	0.123173	0	0	1.09435	0	0	0.874409	-0.19362	0.227848	0.49792	down	no
MSTRG.10597	.	MSTRG.10597.1	0.566364	0	0	2.38395	0	0	0.873408	-0.195273	0.57138	0.736248	down	no
MSTRG.10600	.	MSTRG.10600.1	0	0	0	1.47237	0	0	0.809072	-0.305659	0.112571	0.332092	down	no
MSTRG.10601	.	MSTRG.10601.1	0	0	0	0	0	1.35422	0.721088	-0.471753	0.34735	0.613054	down	no
MSTRG.10603	.	MSTRG.10603.1	1.69381	0	0.307307	0.65315	0	1.13356	1.01998	0.0285363	0.965873	0.981721	up	no
MSTRG.10604	.	MSTRG.10604.1	0.811619	0	0	0	1.80878	0	0.820359	-0.285672	0.669999	0.804238	down	no
MSTRG.10605	.	MSTRG.10605.1	0.338553	0.28608	0.554646	1.63652	0.465275	0.385552	0.847467	-0.238771	0.0142419	0.17416	down	no
MSTRG.10606	.	MSTRG.10606.1	0	0	1.4334	0	0	0	1.37364	0.458	0.415826	0.651294	up	no
MSTRG.10607	.	MSTRG.10607.1	0	0.157807	0	1.52771	0	0	0.842149	-0.247853	0.330896	0.613054	down	no
MSTRG.10608	.	MSTRG.10608.1	1.36182	0	0.588133	0.843399	0.202053	0.393872	1.11818	0.16115	0.70929	0.830284	up	no
MSTRG.10609	.	MSTRG.10609.1	0	0	0	0	0	1.55837	0.698546	-0.517574	0.34735	0.613054	down	no
MSTRG.10610	.	MSTRG.10610.1	0	1.16141	0	2.1069	0	0	0.973049	-0.0394151	0.949836	0.973576	down	no
MSTRG.10611	.	MSTRG.10611.1	0	0	0	2.21599	0	0.564931	0.641177	-0.641206	0.087124	0.332092	down	no
MSTRG.10612	.	MSTRG.10612.1	1.49005	0	0	1.71623	0	0	1.0736	0.102452	0.859109	0.922773	up	no
MSTRG.10615	.	MSTRG.10615.1	0	0	0	1.91603	0	0	0.778413	-0.361392	0.112571	0.332092	down	no
MSTRG.10616	.	MSTRG.10616.1	0	0	0	1.75284	0	0	0.788977	-0.341945	0.112571	0.332092	down	no
MSTRG.10620	.	MSTRG.10620.1	0	0	2.09367	0	0	0	1.49655	0.581641	0.415826	0.651294	up	no
MSTRG.10621	.	MSTRG.10621.1	0	0	0.231102	1.80437	0	0	0.846082	-0.24113	0.069097	0.332092	down	no
MSTRG.10622	.	MSTRG.10622.1	0	0	0.696891	1.48286	0	0	0.976202	-0.0347482	0.865691	0.926743	down	no
MSTRG.10623	.	MSTRG.10623.1	1.42253	0	0	1.90065	0	0	1.04755	0.0670148	0.90527	0.949133	up	no
MSTRG.10624	.	MSTRG.10624.1	0.675847	0.895296	0.322942	1.40381	0.650825	1.13471	0.80453	-0.313782	0.28617	0.568119	down	no
MSTRG.10626	.	MSTRG.10626.1	0	0.810368	0	1.74368	0	0	0.948427	-0.0763913	0.879626	0.934977	down	no
MSTRG.10627	.	MSTRG.10627.1	0	1.67268	0	0	0	0	1.3547	0.437978	0.474113	0.660857	up	no
MSTRG.10628	.	MSTRG.10628.1	0	0	0.489628	1.36209	0	0	0.942783	-0.0850016	0.558311	0.726309	down	no
MSTRG.10629	.	MSTRG.10629.1	0.393512	0	0	1.88023	0.761713	0	0.70175	-0.51097	0.245538	0.520266	down	no
MSTRG.1063	.	MSTRG.1063.1	1.34511	0	0	0	0	0.266595	1.21482	0.280747	0.60926	0.763139	up	no
MSTRG.10630	.	MSTRG.10630.1	0.281211	0	0.287939	1.7776	0.773713	0	0.751232	-0.412669	0.251557	0.527713	down	no
MSTRG.10632	.	MSTRG.10632.1	0	0	1.354	0	0	0	1.35747	0.440917	0.415826	0.651294	up	no
MSTRG.10633	.	MSTRG.10633.1	0	0	0	1.45692	0	0	0.810261	-0.303542	0.112571	0.332092	down	no
MSTRG.10635	.	MSTRG.10635.1	0	0	0	1.44003	0	0.689984	0.664194	-0.590322	0.115597	0.33708	down	no
MSTRG.10637	.	MSTRG.10637.1	0	0	0	3.0876	0	1.17426	0.534633	-0.903378	0.110385	0.332092	down	no
MSTRG.10638	.	MSTRG.10638.1	0.833002	1.40779	0	0	0	0	1.60619	0.683646	0.204044	0.469891	up	no
MSTRG.10639	.	MSTRG.10639.1	0.484081	0	0.852723	1.55719	0	0.686554	0.934914	-0.0970949	0.777495	0.874489	down	no
MSTRG.10641	.	MSTRG.10641.1	0.424277	0	0	1.4923	0	0	0.908874	-0.137847	0.604285	0.759483	down	no
MSTRG.10642	.	MSTRG.10642.1	0.540189	0	0	2.01958	0	1.24487	0.65498	-0.610477	0.283924	0.565597	down	no
MSTRG.10645	.	MSTRG.10645.1	0.69142	0	0	1.34587	1.16379	0.522996	0.618163	-0.693941	0.136408	0.374109	down	no
MSTRG.10646	.	MSTRG.10646.1	0	0	0	1.94016	0	0	0.776913	-0.364174	0.112571	0.332092	down	no
MSTRG.10647	.	MSTRG.10647.1	0	0	0	0	0	1.51546	0.703073	-0.508255	0.34735	0.613054	down	no
MSTRG.10648	.	MSTRG.10648.1	0	0	0	2.25961	0	0	0.758382	-0.399004	0.112571	0.332092	down	no
MSTRG.10649	.	MSTRG.10649.1	0	0	0	0	1.29365	0	0.727022	-0.45993	0.339812	0.613054	down	no
MSTRG.10650	.	MSTRG.10650.1	0	0	0	0	0.747967	1.42529	0.575327	-0.797545	0.0272135	0.234666	down	no
MSTRG.10651	.	MSTRG.10651.1	0	1.11724	1.24448	1.90755	0	1.51652	0.921255	-0.118327	0.862938	0.925073	down	no
MSTRG.10653	.	MSTRG.10653.1	3.46137	2.78313	1.95954	2.56521	3.57427	3.14615	0.881116	-0.182596	0.405809	0.651294	down	no
MSTRG.10655	.	MSTRG.10655.1	1.41231	0.235132	0.835797	0.190963	0.847806	0.165433	1.27278	0.347986	0.457787	0.659658	up	no
MSTRG.10656	.	MSTRG.10656.1	3.7521	3.79116	3.85811	2.55066	2.47028	2.01471	1.45229	0.538331	0.0045858	0.116952	up	no
MSTRG.10658	.	MSTRG.10658.1	0	0	0	1.38018	0	0	0.816301	-0.292827	0.112571	0.332092	down	no
MSTRG.10659	.	MSTRG.10659.1	0	1.52632	1.72921	1.76439	0	0.709418	1.22366	0.291206	0.664677	0.800573	up	no
MSTRG.10662	.	MSTRG.10662.1	0.336672	0	0	1.46024	0	0.435749	0.777349	-0.363366	0.254355	0.53119	down	no
MSTRG.10663	.	MSTRG.10663.1	0	0	0	2.01477	0	0	0.77237	-0.372636	0.112571	0.332092	down	no
MSTRG.10673	.	MSTRG.10673.1	0	0	0.49312	2.31284	0	0	0.871747	-0.198019	0.194737	0.457652	down	no
MSTRG.10676	.	MSTRG.10676.1	0	0.461611	0	0	0	0.504636	0.961919	-0.0560121	0.848978	0.916493	down	no
MSTRG.10679	.	MSTRG.10679.1	0	0	0	1.46669	0.123325	0	0.774151	-0.369313	0.0807446	0.332092	down	no
MSTRG.10682	DDX21	MSTRG.10682.1;MSTRG.10682.2	2.08851	2.169	2.53883	1.54288	1.36509	1.39669	1.35171	0.434788	0.00604095	0.126309	up	no
MSTRG.10688	.	MSTRG.10688.1	0	0	0	1.75587	0	0	0.788774	-0.342316	0.112571	0.332092	down	no
MSTRG.1069	.	MSTRG.1069.1	1.58785	0	0	0.208852	0	0	1.3144	0.394403	0.513806	0.691968	up	no
MSTRG.107	.	MSTRG.107.1	1.33678	0	0	0	0	0	1.32799	0.409245	0.453915	0.656617	up	no
MSTRG.10703	SGPL1	MSTRG.10703.1	0.756312	0.388933	0.332617	1.58517	0.569431	0.658093	0.821746	-0.283235	0.193777	0.45637	down	no
MSTRG.10706	.	MSTRG.10706.1	1.54027	0	0	0.197591	0	0.697441	1.06961	0.0970809	0.878621	0.934617	up	no
MSTRG.10710	.	MSTRG.10710.1	2.2886	2.25383	2.64336	3.15813	1.13051	2.47872	1.13159	0.178345	0.507371	0.687133	up	no
MSTRG.10716	UNC5B	MSTRG.10716.1	0	0	0	1.52483	0	0	0.805106	-0.31275	0.112571	0.332092	down	no
MSTRG.1072	ENSSSCG00000004560	MSTRG.1072.1	0	0	0	1.39519	0	0	0.815101	-0.294949	0.112571	0.332092	down	no
MSTRG.10722	UNC5B	MSTRG.10722.1	0	0	0	2.16232	0	0	0.76378	-0.388772	0.112571	0.332092	down	no
MSTRG.10726	ENSSSCG00000010278	MSTRG.10726.1	0.806476	3.71292	4.58683	0.514076	1.64833	2.81203	1.36123	0.444907	0.537265	0.709859	up	no
MSTRG.10730	.	MSTRG.10730.1	0	1.387	1.58801	1.2616	1.72843	1.43636	0.734594	-0.444981	0.45283	0.656617	down	no
MSTRG.10731	.	MSTRG.10731.1	0	0	0	1.57061	0	0	0.801727	-0.318817	0.112571	0.332092	down	no
MSTRG.10734	.	MSTRG.10734.1	0.676475	1.73937	1.23869	0	0.201633	1.17356	1.49859	0.583609	0.20735	0.473723	up	no
MSTRG.10735	.	MSTRG.10735.1	1.50484	0.586857	0	0	0	0	1.56748	0.648451	0.239571	0.512266	up	no
MSTRG.10736	.	MSTRG.10736.1	70.8044	88.2788	68.0487	41.9192	41.6099	0	7.43664	2.89465	0.221753	0.491279	up	no
MSTRG.1074	.	MSTRG.1074.1	0	0	0	0	1.4291	0	0.711177	-0.491719	0.339812	0.613054	down	no
MSTRG.10742	.	MSTRG.10742.1	0	0	0	1.67692	0	0	0.794158	-0.332502	0.112571	0.332092	down	no
MSTRG.10743	.	MSTRG.10743.1	0.636787	0.259154	0	1.66296	0	0	1.00661	0.00950681	0.978838	0.988631	up	no
MSTRG.10745	.	MSTRG.10745.2	1.9959	1.37228	2.00841	4.5696	3.08879	3.64135	0.605112	-0.724726	0.00789845	0.136703	down	no
MSTRG.10748	.	MSTRG.10748.1	1.72889	0	1.72079	4.16122	2.67306	2.83381	0.494515	-1.01591	0.138181	0.377351	down	no
MSTRG.10749	.	MSTRG.10749.1	0.261213	0.718298	1.03672	1.87654	0	1.38896	0.921984	-0.117187	0.821438	0.901486	down	no
MSTRG.10752	.	MSTRG.10752.1	0.281354	0.698596	0.990392	0.395377	1.42214	1.72217	0.734929	-0.444323	0.195355	0.45857	down	no
MSTRG.10753	.	MSTRG.10753.1	0.699494	0.836175	0	1.79862	1.0902	0	0.852903	-0.229546	0.700938	0.825212	down	no
MSTRG.10755	.	MSTRG.10755.1	0	0	0	1.54137	0	0	0.803877	-0.314954	0.112571	0.332092	down	no
MSTRG.10758	.	MSTRG.10758.1	0.887461	0	0	0	0	1.40403	0.884537	-0.177005	0.774098	0.871986	down	no
MSTRG.10759	.	MSTRG.10759.1	0.857306	0	0	1.7132	0	0.91244	0.760082	-0.395773	0.466295	0.660857	down	no
MSTRG.10767	.	MSTRG.10767.1	1.51177	0	0	0	0	0	1.36043	0.444063	0.453915	0.656617	up	no
MSTRG.10770	.	MSTRG.10770.1	0.500395	0	1.43279	0	0	0	1.57298	0.653498	0.215241	0.483127	up	no
MSTRG.10776	.	MSTRG.10776.1	0.151053	0	0	1.70396	0	0	0.830432	-0.268066	0.209467	0.476343	down	no
MSTRG.10779	.	MSTRG.10779.1	0	1.04094	0	0	2.27422	0	0.790426	-0.339297	0.639052	0.784106	down	no
MSTRG.10780	.	MSTRG.10780.1	0	0	0	1.5434	0	0	0.803726	-0.315224	0.112571	0.332092	down	no
MSTRG.10781	.	MSTRG.10781.1	0	0	0	2.57716	0	0	0.742058	-0.430395	0.112571	0.332092	down	no
MSTRG.10782	.	MSTRG.10782.1	0	0	0.303428	1.37736	0	0	0.897542	-0.155948	0.143792	0.386218	down	no
MSTRG.10783	.	MSTRG.10783.1	0	0	0	1.40287	0.25951	0	0.745427	-0.42386	0.0820051	0.332092	down	no
MSTRG.10784	.	MSTRG.10784.1	0	0	0	3.23089	0.244793	1.09431	0.494593	-1.01569	0.0383715	0.278169	down	yes
MSTRG.10786	.	MSTRG.10786.1	1.00413	2.26227	0.673452	0.875094	1.61879	0	1.3027	0.381506	0.559107	0.72698	up	no
MSTRG.10789	.	MSTRG.10789.1	1.46026	0.334035	0	0.879196	0.133924	0.158379	1.14775	0.198812	0.702106	0.826053	up	no
MSTRG.1079	.	MSTRG.1079.1	0	1.83201	0	0	0	0	1.37915	0.463777	0.474113	0.660857	up	no
MSTRG.10797	.	MSTRG.10797.1	0	0	1.37891	2.06711	0	0	1.04818	0.0678893	0.856053	0.92086	up	no
MSTRG.10801	.	MSTRG.10801.1	2.55174	1.49826	2.44293	3.10123	0.941638	1.32513	1.27162	0.346664	0.0930898	0.332092	up	no
MSTRG.10802	.	MSTRG.10802.1	10.5672	9.26975	11.6546	12.012	10.8455	9.97948	0.978798	-0.0309175	0.745805	0.854128	down	no
MSTRG.10804	.	MSTRG.10804.1	1.13804	2.73986	2.44708	0.846335	1.40746	0.740591	1.50755	0.592203	0.171692	0.429647	up	no
MSTRG.10805	.	MSTRG.10805.1	3.49216	2.89663	8.44534	0	3.47987	3.33139	1.80038	0.8483	0.289014	0.571702	up	no
MSTRG.10809	.	MSTRG.10809.1	0	0	0	1.38488	0.32269	0	0.732836	-0.448439	0.0873272	0.332092	down	no
MSTRG.1081	.	MSTRG.1081.1	0.429091	0.808678	0	0.613662	0.943743	0	0.937154	-0.0936421	0.845907	0.915185	down	no
MSTRG.10813	.	MSTRG.10813.1	2.51898	3.04147	2.23384	7.62165	8.21633	4.72537	0.471049	-1.08605	0.026794	0.233291	down	yes
MSTRG.10814	.	MSTRG.10814.1	0	1.96376	0	1.1971	0	0.906233	0.909271	-0.137217	0.862183	0.924591	down	no
MSTRG.10817	.	MSTRG.10817.1	0	0	1.44585	0	0.161879	0.09572	1.25452	0.327136	0.563626	0.729982	up	no
MSTRG.10821	.	MSTRG.10821.1	0	1.46049	0	0.689299	0	0	1.16803	0.224076	0.716882	0.835025	up	no
MSTRG.10823	.	MSTRG.10823.1	1.37454	0	0	0	0.77556	0	1.07095	0.0988924	0.871626	0.930707	up	no
MSTRG.10828	.	MSTRG.10828.1	1.50388	0	0	0	0	0.579948	1.14119	0.190533	0.757867	0.861777	up	no
MSTRG.10829	.	MSTRG.10829.1	0.272213	1.20108	2.05638	1.08383	0	0	1.73513	0.795043	0.145266	0.388781	up	no
MSTRG.1083	.	MSTRG.1083.1	1.46521	0	0	0	0	0	1.35195	0.435041	0.453915	0.656617	up	no
MSTRG.10830	.	MSTRG.10830.1	0	0	0	0	1.51576	1.30909	0.509717	-0.972231	0.00590255	0.125886	down	no
MSTRG.10831	.	MSTRG.10831.1	1.36714	0	0	0.34216	0	0	1.24496	0.316095	0.560944	0.728295	up	no
MSTRG.10832	.	MSTRG.10832.1	0	0	0	1.94967	0	0.485242	0.667472	-0.58322	0.0849373	0.332092	down	no
MSTRG.10833	.	MSTRG.10833.1	1.67562	1.51002	1.74793	1.37751	0	0	2.16249	1.1127	0.00111289	0.0743467	up	yes
MSTRG.10837	DYDC2	MSTRG.10837.1	0.76676	0	1.79958	1.25358	0	0.680924	1.18435	0.244099	0.639367	0.784254	up	no
MSTRG.10842	.	MSTRG.10842.1	0.948072	1.61681	0.297323	0.353432	0.365141	0.443159	1.32628	0.407389	0.300156	0.583262	up	no
MSTRG.10846	.	MSTRG.10846.1	0	0	0	1.43554	0	0	0.81192	-0.300591	0.112571	0.332092	down	no
MSTRG.10848	.	MSTRG.10848.1	0	0.152217	0	1.14667	0	0	0.873673	-0.194834	0.374691	0.642404	down	no
MSTRG.10851	.	MSTRG.10851.1	0	0.539746	0	1.46959	0	0.071443	0.900622	-0.151007	0.701376	0.825461	down	no
MSTRG.10852	.	MSTRG.10852.1	0	0.528625	1.31529	0.557151	0.881009	0	1.08813	0.12185	0.824181	0.902752	up	no
MSTRG.10854	.	MSTRG.10854.1	0.975031	0	0	0	0	0	1.2554	0.32815	0.453915	0.656617	up	no
MSTRG.10856	.	MSTRG.10856.1	0	0.675423	1.38797	0	0	0	1.60015	0.67821	0.207841	0.474166	up	no
MSTRG.10857	.	MSTRG.10857.1	0	0	0	1.43108	0	0	0.812268	-0.299972	0.112571	0.332092	down	no
MSTRG.10858	.	MSTRG.10858.1	0	0	0.826326	1.45954	0	0	1.00437	0.00629668	0.979623	0.98893	up	no
MSTRG.10859	.	MSTRG.10859.1	0	0	0	1.59326	0	0	0.800082	-0.321779	0.112571	0.332092	down	no
MSTRG.10861	.	MSTRG.10861.1	0	0	0	1.67518	0	0.041954	0.78191	-0.354926	0.0943235	0.332092	down	no
MSTRG.10863	.	MSTRG.10863.1	0	1.40264	1.03022	0	0.216539	0	1.56551	0.646635	0.253639	0.530334	up	no
MSTRG.10864	.	MSTRG.10864.1	0	0.414021	0	0.259239	0	0	1.05446	0.0765061	0.75129	0.857788	up	no
MSTRG.10865	.	MSTRG.10865.1	1.249	0	1.54276	2.05691	0	0	1.40844	0.494102	0.227793	0.497892	up	no
MSTRG.10866	.	MSTRG.10866.1	0	0	0	1.69195	0.284531	0	0.720406	-0.473119	0.0812735	0.332092	down	no
MSTRG.10868	.	MSTRG.10868.1	1.61826	0	0	0	0	0	1.37944	0.464083	0.453915	0.656617	up	no
MSTRG.10869	.	MSTRG.10869.1	0	0	0	1.77463	0	0	0.787523	-0.344607	0.112571	0.332092	down	no
MSTRG.10870	.	MSTRG.10870.1	1.09102	0.712341	1.21868	1.36334	0	0	1.64181	0.715286	0.000298839	0.0552922	up	no
MSTRG.10871	.	MSTRG.10871.1	0	0	0	1.48246	0	0	0.808301	-0.307035	0.112571	0.332092	down	no
MSTRG.10872	.	MSTRG.10872.1	0.610055	0	0	1.53761	0	0	0.942904	-0.0848173	0.795011	0.885587	down	no
MSTRG.10873	.	MSTRG.10873.1	0	0	0.92744	2.00226	0.636899	0	0.808706	-0.306313	0.455019	0.657377	down	no
MSTRG.10875	.	MSTRG.10875.1	0	1.64981	0	0	0	0	1.35111	0.43415	0.474113	0.660857	up	no
MSTRG.10876	.	MSTRG.10876.1	0	0	0	1.66928	0	0	0.79469	-0.331535	0.112571	0.332092	down	no
MSTRG.10877	.	MSTRG.10877.1	0.833411	0	0	0.796869	0	0	1.06761	0.0943794	0.804592	0.891179	up	no
MSTRG.10878	.	MSTRG.10878.1	0	0	2.03055	0	0	0	1.48558	0.571024	0.415826	0.651294	up	no
MSTRG.10879	.	MSTRG.10879.1	0.566364	2.50255	0	0	0	0.644989	1.41479	0.500583	0.471927	0.660857	up	no
MSTRG.10880	.	MSTRG.10880.1	0	0	0	1.37162	0	0	0.81699	-0.29161	0.112571	0.332092	down	no
MSTRG.10885	.	MSTRG.10885.1	0	0	0	1.77685	0	0	0.787375	-0.344877	0.112571	0.332092	down	no
MSTRG.10886	.	MSTRG.10886.1	0	0	0	1.87001	0	0.163637	0.737379	-0.439522	0.0740303	0.332092	down	no
MSTRG.10889	.	MSTRG.10889.1	0	0	0	1.7076	0	0	0.792043	-0.336349	0.112571	0.332092	down	no
MSTRG.10890	.	MSTRG.10890.1	0	0	0	2.17685	0	0	0.762961	-0.390319	0.112571	0.332092	down	no
MSTRG.10891	.	MSTRG.10891.1	0	0	0	0	0	1.60994	0.693242	-0.528569	0.34735	0.613054	down	no
MSTRG.10892	.	MSTRG.10892.1	1.79199	0.606914	0.777512	0	0	1.34243	1.44757	0.533635	0.377494	0.644805	up	no
MSTRG.10893	.	MSTRG.10893.1	0	0	0.696875	1.45683	0	0	0.97861	-0.0311939	0.879813	0.935121	down	no
MSTRG.10894	.	MSTRG.10894.1	1.31741	0	0	0	0	0	1.3243	0.405231	0.453915	0.656617	up	no
MSTRG.10895	.	MSTRG.10895.1	0	0.624474	0.690283	0	0	1.39933	1.00297	0.00427817	0.993952	0.996667	up	no
MSTRG.10896	.	MSTRG.10896.1	0	0	0.704739	1.95321	0	0	0.938903	-0.0909524	0.644044	0.787446	down	no
MSTRG.10898	.	MSTRG.10898.1	0.590269	0	0	1.75587	0	0	0.921055	-0.118641	0.717763	0.8356	down	no
MSTRG.10899	.	MSTRG.10899.1	0	0	0.542651	1.86878	0.618124	0.784231	0.607829	-0.718263	0.0285801	0.239433	down	no
MSTRG.109	.	MSTRG.109.1	0	0	1.69924	0	0	0	1.42543	0.511399	0.415826	0.651294	up	no
MSTRG.10901	.	MSTRG.10901.1	0	0	0	1.95137	0.20627	0	0.722285	-0.46936	0.0787474	0.332092	down	no
MSTRG.10903	.	MSTRG.10903.1	0	0	0	0	0	1.78952	0.675847	-0.565232	0.34735	0.613054	down	no
MSTRG.10904	.	MSTRG.10904.1	0	0	0	1.87293	0	0	0.781131	-0.356363	0.112571	0.332092	down	no
MSTRG.10906	.	MSTRG.10906.1	0	0.055771	0	1.64972	0	0	0.809513	-0.304874	0.178714	0.439613	down	no
MSTRG.10907	.	MSTRG.10907.1	2.05066	0	0	1.2439	0.672678	1.14875	0.736326	-0.441584	0.538591	0.711013	down	no
MSTRG.10908	.	MSTRG.10908.1	0	0	0.757874	1.31117	0	0	1.00531	0.00763328	0.973687	0.986026	up	no
MSTRG.10909	.	MSTRG.10909.1	1.75372	0	0	0	0	0	1.40289	0.488405	0.453915	0.656617	up	no
MSTRG.1091	.	MSTRG.1091.1	0.223895	0.412786	1.78098	0.111003	0	0.194268	1.56349	0.64477	0.226125	0.495972	up	no
MSTRG.10913	.	MSTRG.10913.1	0	0	1.69636	0	0.18009	0	1.3371	0.419105	0.507894	0.687418	up	no
MSTRG.10916	.	MSTRG.10916.1	0.170227	0	0.13944	1.54889	0.093671	0.66466	0.705478	-0.503327	0.0950886	0.332092	down	no
MSTRG.10918	.	MSTRG.10918.1	0	0	0	0.948019	0	0	0.855495	-0.225169	0.112571	0.332092	down	no
MSTRG.1092	.	MSTRG.1092.1	0	0	0	0	0	0.668415	0.822432	-0.282032	0.34735	0.613054	down	no
MSTRG.10920	.	MSTRG.10920.1	0.127313	1.25028	0.625724	1.60955	1.19097	1.4913	0.663428	-0.591989	0.187074	0.449399	down	no
MSTRG.10921	.	MSTRG.10921.1	1.47807	0	0	0	0	0	1.3543	0.43755	0.453915	0.656617	up	no
MSTRG.10924	.	MSTRG.10924.1	0	0	1.78319	1.44531	0	0	1.16896	0.22523	0.652421	0.792614	up	no
MSTRG.10925	.	MSTRG.10925.1	0	0	0	1.36983	0	0	0.817134	-0.291355	0.112571	0.332092	down	no
MSTRG.10928	.	MSTRG.10928.1	0	0	1.45174	1.90917	0	0	1.07272	0.101272	0.799493	0.88793	up	no
MSTRG.10929	.	MSTRG.10929.1	0	0	0	1.65638	0	0	0.795592	-0.3299	0.112571	0.332092	down	no
MSTRG.1093	.	MSTRG.1093.1	1.00582	0	1.44185	0	0	0	1.73555	0.795395	0.169	0.426539	up	no
MSTRG.10932	.	MSTRG.10932.1	0	0	1.99628	1.69074	0.238091	0	1.08118	0.112602	0.837979	0.910728	up	no
MSTRG.10934	ENSSSCG00000010381	MSTRG.10934.1	0.213383	0	0	1.66622	0	0.277722	0.772214	-0.372927	0.162123	0.417184	down	no
MSTRG.1094	.	MSTRG.1094.1	0	0.510909	0	1.53382	0	0	0.913781	-0.13008	0.738483	0.848979	down	no
MSTRG.10942	MSMB	MSTRG.10942.1	0	0	0	1.54486	0.104865	0	0.773425	-0.370667	0.0830226	0.332092	down	no
MSTRG.10943	MSMB	MSTRG.10943.1	0.220367	0.540354	0	1.79401	0	0.860432	0.757586	-0.400519	0.421383	0.656455	down	no
MSTRG.10944	MSMB	MSTRG.10944.1	0.650959	0.715624	1.15404	1.09057	0.930399	0.544903	1.01701	0.0243351	0.888836	0.939955	up	no
MSTRG.10945	MSMB	MSTRG.10945.1	0	0	2.16607	0	1.16301	0	1.12203	0.166115	0.844338	0.914454	up	no
MSTRG.10946	MSMB	MSTRG.10946.1	0	0	0	1.97769	0	0	0.77461	-0.368457	0.112571	0.332092	down	no
MSTRG.10950	MARCH8	MSTRG.10950.1	0	0	1.44786	0	0	0	1.37654	0.461052	0.415826	0.651294	up	no
MSTRG.10951	MARCH8	MSTRG.10951.1	0	0	1.49674	0	0	0	1.3863	0.471236	0.415826	0.651294	up	no
MSTRG.10952	MARCH8	MSTRG.10952.1	0	0	0	1.42505	0	0	0.81274	-0.299134	0.112571	0.332092	down	no
MSTRG.10959	.	MSTRG.10959.1	0.872292	0.672733	0.755641	1.42619	0.966417	0.583978	0.929229	-0.105893	0.44401	0.656617	down	no
MSTRG.10960	.	MSTRG.10960.1	1.87627	0	0.966576	1.19201	0	0	1.50805	0.592688	0.275631	0.555942	up	no
MSTRG.10961	ZNF32	MSTRG.10961.1	0	0	0.205978	1.58951	0	0	0.855694	-0.224833	0.0685102	0.332092	down	no
MSTRG.10963	ZNF32	MSTRG.10963.1	0.565609	0.446909	0	1.7426	0	0	1.02814	0.0400402	0.917651	0.955841	up	no
MSTRG.10965	.	MSTRG.10965.1	0	0	0	1.73336	0	0	0.79029	-0.339546	0.112571	0.332092	down	no
MSTRG.10969	.	MSTRG.10969.1	0	0	0.234763	2.20667	0	0.84345	0.649829	-0.621868	0.130086	0.363558	down	no
MSTRG.10970	.	MSTRG.10970.1	5.37311	5.6428	6.01186	6.36569	10.0454	9.88736	0.668519	-0.58096	0.0083543	0.139272	down	no
MSTRG.10972	.	MSTRG.10972.1	0.563729	0	0.577218	2.09616	0.542858	0	0.887829	-0.171647	0.554696	0.723782	down	no
MSTRG.10975	PCDH15	MSTRG.10975.1	0	0	0	2.40359	0	0	0.750748	-0.413599	0.112571	0.332092	down	no
MSTRG.10976	.	MSTRG.10976.1	0	0	1.59141	0.458965	0.643083	0.58415	0.891468	-0.165746	0.776575	0.873784	down	no
MSTRG.10977	.	MSTRG.10977.1	0	0	0	1.34817	0	0	0.818892	-0.288255	0.112571	0.332092	down	no
MSTRG.10978	.	MSTRG.10978.1	0	1.47487	0	1.69948	0	0	1.04854	0.0683862	0.920469	0.95746	up	no
MSTRG.1098	.	MSTRG.1098.1	0.26009	0	0.958727	0	0	2.02937	0.899398	-0.152969	0.83536	0.909093	down	no
MSTRG.10982	.	MSTRG.10982.1	1.68336	0	0	0.089419	0	0	1.36321	0.447004	0.479047	0.664998	up	no
MSTRG.10985	.	MSTRG.10985.1	0.558092	0.866103	3.00154	0.104808	0	0.366851	2.00011	1.00008	0.142994	0.384998	up	no
MSTRG.10986	.	MSTRG.10986.1	1.68649	0	0.390455	0	0	0.196527	1.46144	0.547395	0.353602	0.619636	up	no
MSTRG.10988	.	MSTRG.10988.1	0.082788	0.900535	0	0	0	0	1.25217	0.324432	0.397766	0.651294	up	no
MSTRG.10989	.	MSTRG.10989.1	0	1.05147	0	0	0	0	1.24844	0.32013	0.474113	0.660857	up	no
MSTRG.10990	.	MSTRG.10990.1	1.28384	0	0	0.533358	0.478591	0.565256	0.864722	-0.209692	0.68251	0.812748	down	no
MSTRG.10992	.	MSTRG.10992.1	0.756035	1.7738	0.725742	0.790655	0.48753	0.416146	1.31821	0.398581	0.254936	0.531915	up	no
MSTRG.10994	.	MSTRG.10994.1	0	0	0	1.47896	0	0	0.808569	-0.306558	0.112571	0.332092	down	no
MSTRG.10996	.	MSTRG.10996.1	0	0	1.55931	0	0	0	1.3986	0.483982	0.415826	0.651294	up	no
MSTRG.10997	.	MSTRG.10997.1	0	0	0	1.66588	0.418582	0	0.695042	-0.524829	0.0911942	0.332092	down	no
MSTRG.10998	.	MSTRG.10998.1	0.243052	0	0	1.44601	0.089163	0	0.844134	-0.244456	0.270423	0.549736	down	no
MSTRG.11000	.	MSTRG.11000.1	0	0	0	1.71751	0	0	0.791366	-0.337582	0.112571	0.332092	down	no
MSTRG.11003	.	MSTRG.11003.1	0.709195	1.27687	0.904054	0.629319	0	0	1.73128	0.791842	0.0265851	0.232528	up	no
MSTRG.11004	.	MSTRG.11004.1	0	1.38303	0	0	0	0.287159	1.18738	0.247787	0.637349	0.782439	up	no
MSTRG.11005	.	MSTRG.11005.1	0	0	0	1.57464	0	0	0.801433	-0.319346	0.112571	0.332092	down	no
MSTRG.11006	.	MSTRG.11006.1	1.37163	0	0	0	0	0	1.33458	0.416381	0.453915	0.656617	up	no
MSTRG.11007	.	MSTRG.11007.1	0.760233	2.10037	0.663153	0	0.696893	0	1.67687	0.74577	0.148059	0.39354	up	no
MSTRG.11008	.	MSTRG.11008.1	0.572154	1.47553	0	0	0	0.495124	1.31986	0.400383	0.431206	0.656617	up	no
MSTRG.11009	.	MSTRG.11009.1	0	1.78103	0	0.669712	0	0	1.21636	0.282572	0.682941	0.813064	up	no
MSTRG.11014	.	MSTRG.11014.1	0	1.2048	0	1.83012	0.318717	0	0.899795	-0.152332	0.807319	0.89273	down	no
MSTRG.11015	.	MSTRG.11015.1	0.25606	0.314725	0	1.2695	0	0.996465	0.744397	-0.425855	0.357087	0.623457	down	no
MSTRG.11016	.	MSTRG.11016.1	0.32846	0	0	0	0.361485	1.3833	0.700988	-0.512538	0.220909	0.490282	down	no
MSTRG.11018	.	MSTRG.11018.1	1.51263	1.41753	0	1.8497	0	1.59062	0.972256	-0.0405914	0.959212	0.978079	down	no
MSTRG.11019	.	MSTRG.11019.1	0.970912	0.837836	0.929902	1.69368	1.04636	0	1.15313	0.205556	0.608696	0.762853	up	no
MSTRG.11020	.	MSTRG.11020.1	0	0	1.62302	0	0	0	1.41093	0.496647	0.415826	0.651294	up	no
MSTRG.11021	.	MSTRG.11021.1	1.40932	0	0	0	0	0	1.34163	0.423985	0.453915	0.656617	up	no
MSTRG.11022	.	MSTRG.11022.1	0	0	0	1.54076	1.04235	0	0.611103	-0.710512	0.144347	0.386919	down	no
MSTRG.11023	.	MSTRG.11023.1	0	0	0	1.53897	0	0.081145	0.78045	-0.357623	0.0825304	0.332092	down	no
MSTRG.11024	.	MSTRG.11024.1	1.6831	0.809934	1.75102	1.27386	1.10079	0.922818	1.15869	0.212492	0.385628	0.651294	up	no
MSTRG.11025	.	MSTRG.11025.1	0.343348	0	2.10938	0	0	0	1.6547	0.726566	0.280648	0.561822	up	no
MSTRG.11027	.	MSTRG.11027.1	0	0	0	1.28459	0	0	0.82417	-0.278985	0.112571	0.332092	down	no
MSTRG.11028	.	MSTRG.11028.1	0	0	0	1.38133	0	0	0.816209	-0.29299	0.112571	0.332092	down	no
MSTRG.11029	.	MSTRG.11029.1	0.080801	0	1.25625	0	0	0.2566	1.25761	0.330689	0.518463	0.695521	up	no
MSTRG.11030	.	MSTRG.11030.1	0	0	0	1.585	0	0	0.80068	-0.320702	0.112571	0.332092	down	no
MSTRG.11031	.	MSTRG.11031.1	0	0	0	1.47601	0	0	0.808794	-0.306155	0.112571	0.332092	down	no
MSTRG.11032	.	MSTRG.11032.1	0.235496	0	1.46829	0.350264	0	0	1.38117	0.465891	0.330416	0.613054	up	no
MSTRG.11033	.	MSTRG.11033.1	0	0.269093	0.286941	1.43278	0.240947	0	0.88043	-0.18372	0.448472	0.656617	down	no
MSTRG.11035	.	MSTRG.11035.1	0	1.8935	0	1.8159	0	0	1.08957	0.123754	0.874663	0.93269	up	no
MSTRG.11036	.	MSTRG.11036.1	1.39997	0.920988	1.56371	0	0	0	2.29394	1.19783	0.00350458	0.107028	up	yes
MSTRG.11037	.	MSTRG.11037.1	0.986457	0	1.85646	0.979668	1.15975	0.70361	0.946543	-0.0792607	0.886114	0.93843	down	no
MSTRG.11039	.	MSTRG.11039.1	1.00404	1.542	1.16734	0	0.788884	0.816109	1.41245	0.498203	0.0108796	0.15628	up	no
MSTRG.11040	.	MSTRG.11040.1	2.05925	0.54116	0.642599	1.16486	1.02415	0.638131	1.04536	0.0640048	0.877281	0.933924	up	no
MSTRG.11045	PAPSS2	MSTRG.11045.1	1.69543	1.20902	1.96531	2.2533	1.75789	1.62794	0.931896	-0.101759	0.443319	0.656617	down	no
MSTRG.11049	.	MSTRG.11049.1	0	1.1116	2.2207	0	0	0	1.91237	0.935365	0.201797	0.467382	up	no
MSTRG.11051	.	MSTRG.11051.1	1.12648	0	0	2.20797	0	0	0.979531	-0.0298363	0.951779	0.974875	down	no
MSTRG.11052	.	MSTRG.11052.1	0.368303	0.08661	0	0	0.905798	1.89417	0.5927	-0.754627	0.0719672	0.332092	down	no
MSTRG.11053	.	MSTRG.11053.1	0	0	0	1.54299	0	0	0.803757	-0.315169	0.112571	0.332092	down	no
MSTRG.11054	.	MSTRG.11054.1	0.110991	0	0.181834	0	0	1.33477	0.79532	-0.330392	0.506415	0.686502	down	no
MSTRG.11056	.	MSTRG.11056.1	0	0.121443	0	1.56756	0	0	0.830843	-0.267353	0.273785	0.553643	down	no
MSTRG.11058	.	MSTRG.11058.1	0.503808	0	0.198341	1.57134	0	0	0.980096	-0.0290053	0.884464	0.937584	down	no
MSTRG.11059	.	MSTRG.11059.1	0.506958	0	0	1.36304	0	0.253097	0.860372	-0.216967	0.487064	0.672245	down	no
MSTRG.11064	STAMBPL1	MSTRG.11064.1	0	0	0	1.57104	0	0.285223	0.728433	-0.457132	0.0749902	0.332092	down	no
MSTRG.1107	RORA	MSTRG.1107.1	1.33078	0	1.56697	0	0.263845	0	1.69795	0.763793	0.236857	0.50913	up	no
MSTRG.11070	.	MSTRG.11070.1	0	0.169284	0	1.84366	0	0	0.821749	-0.283231	0.317637	0.602893	down	no
MSTRG.11072	IFIT1	MSTRG.11072.1	1.46222	0.147439	0	0.482096	0	0	1.28598	0.362867	0.506433	0.686502	up	no
MSTRG.11073	IFIT1	MSTRG.11073.1	0	0	1.58204	0	0	0	1.40302	0.488537	0.415826	0.651294	up	no
MSTRG.11076	.	MSTRG.11076.1	0	0.321056	0.213969	1.82613	0.50308	0	0.783122	-0.352691	0.319213	0.605054	down	no
MSTRG.11077	.	MSTRG.11077.1	0	7.4866	10.2959	0	0	0	4.59914	2.20136	0.186258	0.448515	up	no
MSTRG.11078	.	MSTRG.11078.1	0	0.392939	1.68274	0	0	0	1.57559	0.655892	0.26654	0.54502	up	no
MSTRG.1108	RORA	MSTRG.1108.1	0	0	0	1.49277	0	0.124405	0.772155	-0.373038	0.0754459	0.332092	down	no
MSTRG.11081	.	MSTRG.11081.1	0.397403	0.211402	0.155111	1.89934	1.94802	1.81458	0.433001	-1.20756	0.00118963	0.0755922	down	yes
MSTRG.11093	CPEB3	MSTRG.11093.1	0	0	0	1.41721	0	0	0.813357	-0.29804	0.112571	0.332092	down	no
MSTRG.11094	CPEB3	MSTRG.11094.1	0.199345	0	0	1.43306	0	0	0.862979	-0.212602	0.292175	0.574997	down	no
MSTRG.11098	.	MSTRG.11098.1	0	0	0	1.15478	0	1.3671	0.601238	-0.733991	0.179027	0.439993	down	no
MSTRG.111	.	MSTRG.111.1	0	0	0	1.57116	0	0	0.801687	-0.318889	0.112571	0.332092	down	no
MSTRG.11101	.	MSTRG.11101.1	0.114774	0	0	2.04004	0	0	0.799369	-0.323067	0.166713	0.423299	down	no
MSTRG.11105	.	MSTRG.11105.1	1.65463	0	0	0	0	0	1.38582	0.470735	0.453915	0.656617	up	no
MSTRG.11115	PDE6C	MSTRG.11115.1	0	0	0	1.88216	0	0	0.780545	-0.357447	0.112571	0.332092	down	no
MSTRG.11116	PDE6C	MSTRG.11116.1	0.118361	0	1.8614	1.14429	0	0	1.26383	0.337798	0.503365	0.684203	up	no
MSTRG.11117	PDE6C	MSTRG.11117.1	0	0.378097	0	1.62459	0	0	0.880897	-0.182955	0.597914	0.755069	down	no
MSTRG.11121	PLCE1	MSTRG.11121.1	0	0	2.35602	0	0	0	1.54067	0.623562	0.415826	0.651294	up	no
MSTRG.11130	ENSSSCG00000010491	MSTRG.11130.5	5.43194	9.07301	6.85284	7.8928	5.88121	6.76515	1.03674	0.0520574	0.842959	0.913926	up	no
MSTRG.11132	.	MSTRG.11132.1	0.259718	0.260342	0	1.80269	0	0	0.911557	-0.133596	0.656425	0.795465	down	no
MSTRG.11135	.	MSTRG.11135.1	0	0.756312	1.62559	0	0	0	1.67955	0.748074	0.209221	0.475993	up	no
MSTRG.11136	.	MSTRG.11136.1	0	0	0	1.32551	0	0	0.820753	-0.28498	0.112571	0.332092	down	no
MSTRG.11138	.	MSTRG.11138.1	0	0	0	1.91776	0	0	0.778305	-0.361592	0.112571	0.332092	down	no
MSTRG.11140	.	MSTRG.11140.1	0.216606	0	1.59488	0	0.36829	0.712707	1.0833	0.115434	0.846154	0.915321	up	no
MSTRG.11141	.	MSTRG.11141.1	1.39289	0	0	0.668549	0	0	1.1874	0.247809	0.650445	0.791397	up	no
MSTRG.11143	.	MSTRG.11143.1	0	0.955426	0.914039	0	1.37543	1.65486	0.76621	-0.384188	0.40078	0.651294	down	no
MSTRG.11149	ENTPD1	MSTRG.11149.1	1.27118	0.266017	1.68424	1.41235	1.74853	1.54788	0.777163	-0.36371	0.41577	0.651294	down	no
MSTRG.11153	OPALIN	MSTRG.11153.1	2.40653	2.82343	1.16486	0.650792	0.782511	1.49488	1.5084	0.593024	0.141811	0.383232	up	no
MSTRG.11155	TLL2	MSTRG.11155.1	3.36091	3.04628	5.24224	4.04464	4.71985	3.14472	0.986164	-0.0201003	0.94439	0.970946	down	no
MSTRG.11160	.	MSTRG.11160.1	0	0	0.812875	0.197231	0	1.50785	0.834522	-0.260978	0.681264	0.811647	down	no
MSTRG.11161	.	MSTRG.11161.1	1.65561	2.16135	0.174996	2.84387	2.15771	2.48581	0.610056	-0.712987	0.264484	0.542523	down	no
MSTRG.11164	.	MSTRG.11164.1	0	0	0	1.21097	0.64247	1.1199	0.515189	-0.956826	0.00470908	0.117566	down	no
MSTRG.11166	.	MSTRG.11166.1	0	0	0.936618	1.88287	0	0	0.988196	-0.0171309	0.948172	0.972825	down	no
MSTRG.11167	.	MSTRG.11167.1	1.50112	0	0	0.661539	0	0	1.20628	0.270561	0.637889	0.78297	up	no
MSTRG.11169	.	MSTRG.11169.1	10.5337	10.6375	0	18.4109	8.5007	10.0572	0.405991	-1.30048	0.428478	0.656617	down	no
MSTRG.11173	.	MSTRG.11173.1	1.53015	1.29839	1.77158	0	0.870459	0.428657	1.74095	0.799877	0.0305789	0.248385	up	no
MSTRG.11180	UBTD1	MSTRG.11180.1	0	0	2.54843	0.088022	0	0	1.54092	0.623787	0.427792	0.656617	up	no
MSTRG.11181	UBTD1	MSTRG.11181.1	1.44288	0	0	0.625935	0	0.234741	1.10983	0.150334	0.788699	0.88142	up	no
MSTRG.11182	UBTD1	MSTRG.11182.1	0.350294	0	0	2.01891	0	0.113978	0.819168	-0.287768	0.304925	0.58853	down	no
MSTRG.11196	.	MSTRG.11196.1	0	0	0	2.00299	0	0	0.773078	-0.371315	0.112571	0.332092	down	no
MSTRG.11198	.	MSTRG.11198.1	1.79237	1.55704	0	0	1.24537	1.14895	1.0308	0.043768	0.928926	0.96241	up	no
MSTRG.11199	.	MSTRG.11199.1	1.29877	0	1.58357	0	0	0.564634	1.56215	0.64353	0.33597	0.613054	up	no
MSTRG.11200	.	MSTRG.11200.1	0	0.14897	0	1.44216	0	0	0.846957	-0.23964	0.326949	0.613054	down	no
MSTRG.11208	DNMBP	MSTRG.11208.1	0.217208	0.333714	2.22405	0.314505	0	0.212024	1.54508	0.627678	0.297058	0.580039	up	no
MSTRG.11210	ENSSSCG00000010546	MSTRG.11210.1	2.70628	3.77356	3.49881	1.88435	2.58236	1.899	1.36737	0.451408	0.0684098	0.332092	up	no
MSTRG.11213	PKD2L1	MSTRG.11213.1	7.26672	11.1578	14.0382	6.24443	9.62963	10.6794	1.14464	0.194891	0.589949	0.749693	up	no
MSTRG.11218	.	MSTRG.11218.1	0.636564	0.778232	1.86888	0.852114	0.227918	0.165699	1.54799	0.630398	0.0813907	0.332092	up	no
MSTRG.11219	.	MSTRG.11219.1	0	0.652025	0.188382	1.52719	0	0.772064	0.803424	-0.315766	0.505973	0.686199	down	no
MSTRG.11222	.	MSTRG.11222.1	0.500036	0	0	1.40362	0	0	0.932629	-0.100626	0.724939	0.840256	down	no
MSTRG.11225	.	MSTRG.11225.1	2.11863	1.96383	1.70272	0.386461	0.703015	0.591374	1.84449	0.883222	0.000907286	0.0720932	up	no
MSTRG.11226	.	MSTRG.11226.1	0	0	0	1.37162	0	0	0.81699	-0.29161	0.112571	0.332092	down	no
MSTRG.11230	.	MSTRG.11230.1	0.960226	1.31135	2.34927	0	0	0	2.49721	1.32032	0.0152	0.179277	up	yes
MSTRG.11237	.	MSTRG.11237.1	0	0	0	1.511	0	0	0.806142	-0.310895	0.112571	0.332092	down	no
MSTRG.11239	.	MSTRG.11239.1	0	0	1.16512	0	1.04719	1.51679	0.703365	-0.507655	0.417644	0.653015	down	no
MSTRG.11241	.	MSTRG.11241.1	1.33204	0.504617	1.0576	1.55567	0	1.03129	1.19298	0.25457	0.549662	0.720031	up	no
MSTRG.11244	.	MSTRG.11244.1	0	0	0	1.42693	0	0	0.812593	-0.299396	0.112571	0.332092	down	no
MSTRG.11245	.	MSTRG.11245.1	0	0	1.36297	1.2374	0	0	1.12579	0.170937	0.678358	0.809722	up	no
MSTRG.11246	.	MSTRG.11246.1	0.327889	0.707517	0.673574	1.79508	1.44987	0.9259	0.676278	-0.564311	0.0570365	0.332092	down	no
MSTRG.11247	.	MSTRG.11247.1	1.34941	0	0	0	0	0.236299	1.22686	0.294969	0.590919	0.750303	up	no
MSTRG.11248	.	MSTRG.11248.1	0	0	0	1.34755	0	0	0.818943	-0.288166	0.112571	0.332092	down	no
MSTRG.11249	.	MSTRG.11249.1	0	0	1.39717	0	0	0	1.3663	0.450276	0.415826	0.651294	up	no
MSTRG.1125	ENSSSCG00000004592	MSTRG.1125.1	1.86144	0	0	0	2.74303	0	0.855971	-0.224366	0.81468	0.897402	down	no
MSTRG.11250	.	MSTRG.11250.1	0	0	0	0.632695	1.47649	0.936936	0.488957	-1.03222	0.00379125	0.108731	down	yes
MSTRG.11252	.	MSTRG.11252.1	1.05143	1.03151	1.80085	1.63352	2.18632	1.86318	0.781341	-0.355976	0.169759	0.427272	down	no
MSTRG.11257	.	MSTRG.11257.1	0	0	0	0	0	1.82932	0.6722	-0.573038	0.34735	0.613054	down	no
MSTRG.11258	.	MSTRG.11258.1	0.713151	0.512702	0.530509	0.841567	1.42768	0	0.976415	-0.0344337	0.942301	0.969712	down	no
MSTRG.1126	ENSSSCG00000004592	MSTRG.1126.1	0	0	0	1.67983	2.33756	1.9957	0.328704	-1.60514	9.9887e-05	0.0484975	down	yes
MSTRG.11262	C10orf76	MSTRG.11262.1	0	0	1.86346	0	0	0.120724	1.39379	0.479018	0.472989	0.660857	up	no
MSTRG.11264	.	MSTRG.11264.1	1.52012	1.71086	3.94496	3.02723	1.73881	1.81275	1.08277	0.11473	0.735596	0.847084	up	no
MSTRG.11265	.	MSTRG.11265.1	1.53869	1.59881	3.25408	2.63192	2.40854	1.84858	0.951761	-0.0713286	0.810673	0.894614	down	no
MSTRG.11267	.	MSTRG.11267.1	0	0	2.58283	0	0	0	1.57707	0.657243	0.415826	0.651294	up	no
MSTRG.11271	PSD	MSTRG.11271.1	2.15762	0	0.23053	0	1.18762	0	1.17082	0.227525	0.772052	0.870904	up	no
MSTRG.11276	.	MSTRG.11276.1	1.50856	0	0	0	0	0	1.35985	0.443446	0.453915	0.656617	up	no
MSTRG.1128	RNF111	MSTRG.1128.1	1.55903	0	0	0	0	0	1.36893	0.45305	0.453915	0.656617	up	no
MSTRG.11280	ENSSSCG00000024308	MSTRG.11280.1	1.13726	1.21409	1.48844	1.00103	1.28017	1.07243	1.06987	0.0974384	0.389002	0.651294	up	no
MSTRG.11283	MFSD13A	MSTRG.11283.1	1.76003	0.808764	0	0	0	0	1.68592	0.75354	0.222224	0.491723	up	no
MSTRG.11285	.	MSTRG.11285.1	6.17907	7.68362	5.86521	4.54202	4.65634	4.81593	1.31698	0.397238	0.0393262	0.280441	up	no
MSTRG.11287	SUFU	MSTRG.11287.1	0	0	1.84398	0	0	0.844527	1.14948	0.200978	0.786869	0.88031	up	no
MSTRG.11289	SUFU	MSTRG.11289.1	0	0	0	1.47287	0	0	0.809034	-0.305727	0.112571	0.332092	down	no
MSTRG.1129	RNF111	MSTRG.1129.1	0.641221	0.570143	0	1.45418	0	0.447493	0.954587	-0.0670521	0.875689	0.933174	down	no
MSTRG.11290	SUFU	MSTRG.11290.1	0	0.422081	0.939201	0	0	1.41752	1.00807	0.0115892	0.984746	0.991779	up	no
MSTRG.11292	SUFU	MSTRG.11292.1	0	0	1.66426	0.922771	0	0	1.2175	0.283917	0.577473	0.740452	up	no
MSTRG.11295	SUFU	MSTRG.11295.1	0	0	0	1.26312	0	0	0.825994	-0.275797	0.112571	0.332092	down	no
MSTRG.11296	.	MSTRG.11296.1	0.647049	1.05406	0.974964	1.82734	1.34433	1.58301	0.740166	-0.434079	0.0435034	0.29403	down	no
MSTRG.113	.	MSTRG.113.1	0	0	0	0	0.732094	1.1247	0.607273	-0.719583	0.0151703	0.179052	down	no
MSTRG.1130	RNF111	MSTRG.1130.1	0	0	0.702216	1.21945	1.44409	0.926925	0.554096	-0.851792	0.0712891	0.332092	down	no
MSTRG.11303	.	MSTRG.11303.1	1.53578	0	1.16979	1.57686	0.946067	0.901683	0.873539	-0.195056	0.687532	0.816519	down	no
MSTRG.11306	.	MSTRG.11306.1	1.99607	1.94446	2.46934	2.09684	1.89927	1.79111	1.08212	0.113863	0.232638	0.503486	up	no
MSTRG.11307	.	MSTRG.11307.1	1.43787	1.49969	1.79677	1.36256	0	1.18653	1.56499	0.646154	0.188425	0.451139	up	no
MSTRG.11308	.	MSTRG.11308.1	0	0	1.96863	1.32474	1.17984	0	0.897379	-0.15621	0.828459	0.905336	down	no
MSTRG.1131	RNF111	MSTRG.1131.1	0	0	1.4854	0.751854	0	0	1.21383	0.279564	0.561038	0.728343	up	no
MSTRG.11312	.	MSTRG.11312.1;MSTRG.11312.2	2.201	1.23478	1.53563	0.754272	0.376636	0.474458	1.76247	0.817602	0.017284	0.187939	up	no
MSTRG.11313	.	MSTRG.11313.1	0	0	0	1.42851	0	0.469933	0.701317	-0.511862	0.0938114	0.332092	down	no
MSTRG.11316	.	MSTRG.11316.1	1.03269	0.854155	1.23771	1.16854	0.962313	0.790643	1.05414	0.0760654	0.41369	0.651294	up	no
MSTRG.11318	.	MSTRG.11318.1	0	0	1.38443	0	0	0	1.3637	0.44753	0.415826	0.651294	up	no
MSTRG.1132	RNF111	MSTRG.1132.1	1.01568	1.13253	1.23914	0.528234	0	0.683911	1.58028	0.66018	0.0823219	0.332092	up	no
MSTRG.11320	.	MSTRG.11320.1	1.50165	0.616143	2.37254	2.59396	1.03637	0	1.37181	0.456083	0.346629	0.613054	up	no
MSTRG.11326	.	MSTRG.11326.1	0	0.066863	0.178243	1.57776	0	0	0.86667	-0.206445	0.18132	0.442846	down	no
MSTRG.11328	.	MSTRG.11328.1	0.582701	0	0	1.70753	0	0	0.923405	-0.114965	0.722813	0.839105	down	no
MSTRG.11329	.	MSTRG.11329.1	1.68924	0.137373	0.819372	0.995053	0.443873	0.539108	1.12369	0.168239	0.697089	0.822641	up	no
MSTRG.1133	RNF111	MSTRG.1133.1	0.297063	0	0	1.96815	0	0	0.845594	-0.241963	0.346484	0.613054	down	no
MSTRG.11330	.	MSTRG.11330.1	4.00428	5.44115	6.57736	3.06554	2.8023	2.89492	1.60943	0.686548	0.0414891	0.286872	up	no
MSTRG.11331	.	MSTRG.11331.1	2.16291	3.09244	2.09075	4.21361	0.945736	1.44066	1.27116	0.346142	0.321685	0.607781	up	no
MSTRG.11334	XPNPEP1	MSTRG.11334.1	0	0.267931	0	1.35094	0	0	0.880935	-0.182893	0.518839	0.695677	down	no
MSTRG.11335	XPNPEP1	MSTRG.11335.1	0	0	1.47137	0	0	0	1.38125	0.465975	0.415826	0.651294	up	no
MSTRG.11336	XPNPEP1	MSTRG.11336.1	1.55295	0	0.645884	0	0	0	1.63413	0.708525	0.214357	0.482004	up	no
MSTRG.1134	RNF111	MSTRG.1134.1	0	0.923698	1.15144	0	0.27082	0	1.46741	0.553273	0.28033	0.561582	up	no
MSTRG.11340	.	MSTRG.11340.1	0	0	0.292866	2.26001	0.049184	0.116332	0.782416	-0.353992	0.0321751	0.25518	down	no
MSTRG.11342	ENSSSCG00000022128	MSTRG.11342.1	1.43313	0	0	0	0	1.15201	1.00448	0.00645483	0.992456	0.99564	up	no
MSTRG.11343	ENSSSCG00000022128	MSTRG.11343.1	0	0	0	2.20528	0.975951	0	0.586151	-0.770655	0.121183	0.347199	down	no
MSTRG.11345	.	MSTRG.11345.1	0.241438	0	1.48329	0	0	0	1.48734	0.57273	0.290235	0.572996	up	no
MSTRG.11346	.	MSTRG.11346.1	0.460378	0.547426	1.23526	1.78267	0.787848	0.525561	0.927333	-0.10884	0.599037	0.755778	down	no
MSTRG.1135	RNF111	MSTRG.1135.1	0.97615	0	2.11703	0	0	0	1.88418	0.913939	0.18691	0.449251	up	no
MSTRG.11351	RBM20	MSTRG.11351.1	0	0.695192	1.44375	1.87221	0	2.21228	0.810041	-0.303932	0.69345	0.820196	down	no
MSTRG.11354	ENSSSCG00000029207	MSTRG.11354.1	0	0.19854	0.41421	1.36104	0.062924	0	0.956121	-0.0647344	0.718615	0.836271	down	no
MSTRG.11355	ENSSSCG00000029207	MSTRG.11355.1	0.842833	0.611138	0.770654	0	1.27937	0	1.27016	0.345015	0.46729	0.660857	up	no
MSTRG.11356	.	MSTRG.11356.1	0	0	0	1.57212	0	0	0.801617	-0.319015	0.112571	0.332092	down	no
MSTRG.11357	.	MSTRG.11357.1	1.66179	0.513928	0.853252	0	0.782414	0.361607	1.39885	0.484244	0.242761	0.516748	up	no
MSTRG.1136	RNF111	MSTRG.1136.1	1.19339	0	1.63363	0.463564	0	0	1.68042	0.748825	0.179667	0.440733	up	no
MSTRG.11360	.	MSTRG.11360.1	0	0	0	1.35202	0	0	0.818578	-0.288808	0.112571	0.332092	down	no
MSTRG.11361	.	MSTRG.11361.1	0.655854	0	0	1.85342	0	0	0.92601	-0.110901	0.752377	0.858436	down	no
MSTRG.11362	.	MSTRG.11362.1	0	0	0	2.4922	0	0	0.746245	-0.422278	0.112571	0.332092	down	no
MSTRG.11363	.	MSTRG.11363.1	0	0	0	2.19423	0	0	0.761987	-0.392162	0.112571	0.332092	down	no
MSTRG.11364	.	MSTRG.11364.1	0.574808	0	0	1.57879	0	0	0.932435	-0.100925	0.750069	0.857039	down	no
MSTRG.11367	.	MSTRG.11367.1	0	0	0	1.40836	0	0	0.814056	-0.296801	0.112571	0.332092	down	no
MSTRG.11368	.	MSTRG.11368.1	0	1.68213	0	0	0.570731	0	1.14027	0.189381	0.754609	0.859849	up	no
MSTRG.11369	.	MSTRG.11369.1	0	0	0	2.6053	0	0.100583	0.714078	-0.485847	0.0845888	0.332092	down	no
MSTRG.11370	.	MSTRG.11370.1	0	0	0	1.46428	0	0	0.809693	-0.304553	0.112571	0.332092	down	no
MSTRG.11371	.	MSTRG.11371.1	1.37248	0.989444	0.652739	0	0.544399	0	1.67129	0.740966	0.0679399	0.332092	up	no
MSTRG.11373	.	MSTRG.11373.1	1.29144	2.1486	1.26863	0	1.59467	0	1.74645	0.804424	0.188899	0.451518	up	no
MSTRG.11376	.	MSTRG.11376.1	0	0	0	1.43071	0	0	0.812297	-0.29992	0.112571	0.332092	down	no
MSTRG.11377	.	MSTRG.11377.1	0	0	0	1.37396	0	0.42911	0.712681	-0.488672	0.090962	0.332092	down	no
MSTRG.11378	.	MSTRG.11378.1	0	1.40398	0	0	0	0	1.3111	0.390774	0.474113	0.660857	up	no
MSTRG.11380	.	MSTRG.11380.1	0	0.929079	0.404405	1.45278	0	0	1.1209	0.164657	0.709616	0.830444	up	no
MSTRG.11382	.	MSTRG.11382.1	0	0	0	0.415367	0	0	0.921908	-0.117306	0.112571	0.332092	down	no
MSTRG.11384	.	MSTRG.11384.1	0	0	0	0	0	1.35628	0.720847	-0.472236	0.34735	0.613054	down	no
MSTRG.11385	.	MSTRG.11385.1	0.457711	0	0	1.45097	0	0	0.919542	-0.121013	0.659302	0.797305	down	no
MSTRG.11386	.	MSTRG.11386.1	1.46489	0	0	0	0	0	1.35189	0.434979	0.453915	0.656617	up	no
MSTRG.11389	.	MSTRG.11389.1	1.33026	0	0	1.42897	0	1.49495	0.760213	-0.395524	0.586356	0.747172	down	no
MSTRG.11390	.	MSTRG.11390.1	0.439137	0	0	0	0	1.65481	0.777851	-0.362434	0.540469	0.71256	down	no
MSTRG.11391	.	MSTRG.11391.1	0	0	0	2.21287	0	0	0.76095	-0.394127	0.112571	0.332092	down	no
MSTRG.11392	.	MSTRG.11392.1	0	1.49917	0	0.429667	0	0	1.22042	0.287374	0.636217	0.781825	up	no
MSTRG.114	.	MSTRG.114.1	0	0	0	1.66232	0	0	0.795176	-0.330654	0.112571	0.332092	down	no
MSTRG.11401	.	MSTRG.11401.1	0	0	0	1.36052	0.188757	0	0.765342	-0.385824	0.0789026	0.332092	down	no
MSTRG.11402	.	MSTRG.11402.1	0.690177	0	0	1.34129	0	0.312205	0.88031	-0.183917	0.622457	0.772502	down	no
MSTRG.11403	.	MSTRG.11403.1	0	0	1.44655	0	0	0	1.37628	0.460777	0.415826	0.651294	up	no
MSTRG.11404	.	MSTRG.11404.1	0	0	0	1.44661	0	0	0.811059	-0.302122	0.112571	0.332092	down	no
MSTRG.11407	.	MSTRG.11407.1	0.407629	0	1.44693	0.505239	0	0	1.40213	0.487616	0.271422	0.550825	up	no
MSTRG.11408	.	MSTRG.11408.1	1.6603	0	0	0	0	0	1.3868	0.471763	0.453915	0.656617	up	no
MSTRG.11409	.	MSTRG.11409.1	1.62831	1.40498	0.653066	1.26267	0.002322	0.516352	1.52559	0.609365	0.194925	0.457918	up	no
MSTRG.11412	HABP2	MSTRG.11412.1	1.04484	0.40132	1.38796	1.06326	0.860986	1.1049	0.962426	-0.0552526	0.844139	0.914454	down	no
MSTRG.11413	.	MSTRG.11413.1	1.6423	2.40511	0	2.40446	2.28414	1.87029	0.642122	-0.639081	0.383067	0.650169	down	no
MSTRG.11419	.	MSTRG.11419.1	0.234983	0	0.168846	1.37961	0	0	0.926183	-0.110632	0.314372	0.599229	down	no
MSTRG.1142	.	MSTRG.1142.1	0	0	0	2.0259	0	0	0.771704	-0.373881	0.112571	0.332092	down	no
MSTRG.11420	.	MSTRG.11420.1	1.31171	0	0	0.780387	1.03939	2.13173	0.56858	-0.814565	0.215294	0.483127	down	no
MSTRG.11423	.	MSTRG.11423.1	0	0	1.21696	1.43887	0	0	1.07846	0.108975	0.762966	0.86495	up	no
MSTRG.11427	TCF7L2	MSTRG.11427.1	0.954202	0	0	0	1.37156	0.697599	0.733574	-0.446986	0.369804	0.63754	down	no
MSTRG.11431	.	MSTRG.11431.1	2.72364	4.42446	2.56533	3.37583	3.23437	2.95256	0.99079	-0.0133491	0.957246	0.977363	down	no
MSTRG.11432	.	MSTRG.11432.1	8.55905	8.69307	7.60601	8.82897	9.08252	8.11674	0.958781	-0.0607265	0.508887	0.688123	down	no
MSTRG.11434	.	MSTRG.11434.1	0	0	0.106525	1.47724	0	0	0.838457	-0.254192	0.07719	0.332092	down	no
MSTRG.11435	.	MSTRG.11435.1	0	0	1.40772	0.538118	0	0	1.23726	0.307147	0.524047	0.700103	up	no
MSTRG.11438	.	MSTRG.11438.1	1.41693	0	0	0	0	0	1.34304	0.425504	0.453915	0.656617	up	no
MSTRG.1144	.	MSTRG.1144.1	0	0	0	1.20124	0	0	0.831371	-0.266435	0.112571	0.332092	down	no
MSTRG.11440	TRUB1	MSTRG.11440.1	0.358585	1.42836	1.47644	1.82939	1.35098	0.816148	0.905296	-0.143539	0.716014	0.83442	down	no
MSTRG.11441	TRUB1	MSTRG.11441.1	1.13182	2.02114	2.86699	1.68792	3.99082	3.80973	0.68976	-0.535833	0.207625	0.474066	down	no
MSTRG.11443	.	MSTRG.11443.1	0	0.740748	1.43278	2.11263	0	0	1.24955	0.321404	0.491672	0.675475	up	no
MSTRG.11444	.	MSTRG.11444.1	0.551993	0.702688	0	1.25763	0.347139	0	1.00623	0.0089657	0.983192	0.990911	up	no
MSTRG.11445	.	MSTRG.11445.1	0.834436	0	0	2.28827	0	0	0.926963	-0.109416	0.792659	0.884078	down	no
MSTRG.11446	.	MSTRG.11446.1	1.79048	0.761777	1.6923	1.74124	1.89472	1.79257	0.847888	-0.238054	0.40739	0.651294	down	no
MSTRG.11450	.	MSTRG.11450.1	0	0.079408	0	1.58553	0	0	0.819759	-0.286728	0.212744	0.48016	down	no
MSTRG.11451	.	MSTRG.11451.1	0	0	1.63468	0.857262	0	0	1.22253	0.289872	0.568377	0.73386	up	no
MSTRG.11453	.	MSTRG.11453.1	0.562276	0	0.867282	1.81199	0	0.162625	1.07519	0.104589	0.594304	0.752629	up	no
MSTRG.11454	.	MSTRG.11454.1	1.26629	0	0	0	1.47739	0	0.927777	-0.10815	0.876665	0.933537	down	no
MSTRG.11456	.	MSTRG.11456.1	1.14893	0	1.49637	1.87688	0	0.969155	1.0791	0.109822	0.835485	0.909133	up	no
MSTRG.11458	.	MSTRG.11458.1	0	0.193743	1.11189	2.06318	0.25016	0.374795	0.862634	-0.213179	0.530029	0.704676	down	no
MSTRG.11459	.	MSTRG.11459.1	0	0	0	1.54529	0	0	0.803587	-0.315475	0.112571	0.332092	down	no
MSTRG.11460	.	MSTRG.11460.1	1.07057	1.51841	0	1.78484	0	1.31976	0.967909	-0.0470571	0.949179	0.973282	down	no
MSTRG.11461	.	MSTRG.11461.1	0.773973	0	1.13154	1.9242	1.18078	1.39771	0.655208	-0.609974	0.168763	0.426253	down	no
MSTRG.11463	.	MSTRG.11463.1	0	0	0	1.44825	0	0	0.810931	-0.302348	0.112571	0.332092	down	no
MSTRG.11464	.	MSTRG.11464.1	0.349621	0	0	1.98992	0	0.374141	0.75765	-0.400396	0.225318	0.495162	down	no
MSTRG.11465	.	MSTRG.11465.1	0	0	1.17518	1.86983	0	1.29013	0.751415	-0.412318	0.49197	0.675659	down	no
MSTRG.11466	.	MSTRG.11466.1	1.67245	0.235538	1.2397	2.60993	1.44852	1.55459	0.725531	-0.462891	0.273421	0.553206	down	no
MSTRG.11467	.	MSTRG.11467.1	0.840712	1.06433	0.980327	2.13379	1.21868	1.17832	0.81949	-0.287202	0.0521819	0.322736	down	no
MSTRG.11469	.	MSTRG.11469.1	0	0	1.64959	1.03394	0	0	1.19922	0.262094	0.59826	0.755322	up	no
MSTRG.1147	ENSSSCG00000004596	MSTRG.1147.1	4.67323	4.67095	7.74972	10.3733	11.5211	11.9525	0.533902	-0.905354	0.0370279	0.273438	down	no
MSTRG.11470	.	MSTRG.11470.1	0.585951	0	0	1.37511	0	0	0.952808	-0.069742	0.823634	0.902522	down	no
MSTRG.11471	.	MSTRG.11471.1	0	0.31016	0.287053	2.03303	0	1.1461	0.68534	-0.545108	0.279345	0.560477	down	no
MSTRG.11472	.	MSTRG.11472.1	0.106317	0.196013	0	1.9735	1.05306	0	0.642577	-0.638059	0.212652	0.480013	down	no
MSTRG.11473	.	MSTRG.11473.1	0	0	0	1.7084	0	0	0.791989	-0.336448	0.112571	0.332092	down	no
MSTRG.11474	.	MSTRG.11474.1	0.978579	0	0.676236	1.90457	0	0	1.1769	0.234987	0.410664	0.651294	up	no
MSTRG.11475	.	MSTRG.11475.1	1.53918	0.871425	0	1.7615	1.24016	0	0.95836	-0.0613597	0.930952	0.963503	down	no
MSTRG.11476	.	MSTRG.11476.1	1.71917	0	0	0	0.532133	0	1.18586	0.245932	0.709632	0.830444	up	no
MSTRG.11477	.	MSTRG.11477.1	0	0.423135	0	1.94983	0	0.748408	0.699351	-0.515912	0.292748	0.575644	down	no
MSTRG.11478	.	MSTRG.11478.1	0	0	0	1.66833	0	0	0.794756	-0.331415	0.112571	0.332092	down	no
MSTRG.11479	.	MSTRG.11479.1	0	0	0.278479	2.58254	0	0.813886	0.645071	-0.63247	0.120915	0.346847	down	no
MSTRG.1148	.	MSTRG.1148.1	1.86685	1.41204	1.7341	0	0.079021	0.560708	2.18963	1.13069	0.0134607	0.170495	up	yes
MSTRG.11480	.	MSTRG.11480.1	0	0	1.28995	2.21839	1.66974	0	0.701224	-0.512052	0.462399	0.660857	down	no
MSTRG.11481	.	MSTRG.11481.1	0.640321	0.533393	0.305349	1.65414	0.600769	0	0.983518	-0.023976	0.94323	0.970111	down	no
MSTRG.11482	.	MSTRG.11482.1	0.900979	0	0.659613	1.90442	0.641673	0.917692	0.745966	-0.422819	0.227624	0.497852	down	no
MSTRG.11483	.	MSTRG.11483.1	0.636946	0.894714	0.894428	2.77442	0	0	1.32214	0.402873	0.16455	0.421071	up	no
MSTRG.11484	.	MSTRG.11484.1	0.309188	0.11942	0	1.6768	0	1.10261	0.677453	-0.561807	0.258291	0.535868	down	no
MSTRG.11485	.	MSTRG.11485.1	0	0.305983	0.174791	1.58688	0	0.277722	0.83852	-0.254083	0.372558	0.640086	down	no
MSTRG.11486	.	MSTRG.11486.1	0.536527	0	0	2.15295	0.417787	0	0.771596	-0.374083	0.339415	0.613054	down	no
MSTRG.11487	.	MSTRG.11487.1	0	1.50171	1.40115	0	0	0	1.81461	0.859658	0.186626	0.44897	up	no
MSTRG.11489	.	MSTRG.11489.1	0.790095	0	0	1.80944	0	0	0.953913	-0.068071	0.861527	0.924133	down	no
MSTRG.1149	.	MSTRG.1149.1	1.91602	0	1.67591	1.89998	0	0.333951	1.41878	0.504655	0.363707	0.631125	up	no
MSTRG.11490	.	MSTRG.11490.1	1.39294	0.792639	0	1.51357	0	0.48687	1.11029	0.150939	0.796571	0.886292	up	no
MSTRG.11491	.	MSTRG.11491.1	0.257876	0.633914	0.105619	0.383552	0	1.42643	0.860377	-0.216958	0.672283	0.805485	down	no
MSTRG.11492	.	MSTRG.11492.1	0.353505	0	0	2.09071	0	0	0.849633	-0.235088	0.39559	0.651294	down	no
MSTRG.11493	.	MSTRG.11493.1	1.34929	0	0	1.46687	0	0	1.07692	0.106912	0.842882	0.913881	up	no
MSTRG.11496	.	MSTRG.11496.1	0.946468	0	0.705664	1.34576	1.05167	0	0.939558	-0.0899453	0.855189	0.920486	down	no
MSTRG.11498	.	MSTRG.11498.1	0.682994	0	0	1.58741	0	0	0.952627	-0.0700167	0.841921	0.91321	down	no
MSTRG.11499	.	MSTRG.11499.1	0.461267	0	1.88274	0	0	0	1.65652	0.728158	0.24384	0.517952	up	no
MSTRG.115	.	MSTRG.115.1	3.95314	3.56103	5.41254	5.27892	3.0433	3.45658	1.13825	0.186815	0.220787	0.490182	up	no
MSTRG.11500	.	MSTRG.11500.1	0	0	0	1.3887	0	0.385921	0.720039	-0.473853	0.0860527	0.332092	down	no
MSTRG.11501	.	MSTRG.11501.1	0	0	0.778797	1.79784	0	0	0.9654	-0.0508011	0.818044	0.899554	down	no
MSTRG.11502	.	MSTRG.11502.1	2.02163	0	0	0.272746	0	0	1.36768	0.451729	0.519777	0.69637	up	no
MSTRG.11503	.	MSTRG.11503.1	0	0	1.58051	0	0	0	1.40273	0.488232	0.415826	0.651294	up	no
MSTRG.11504	.	MSTRG.11504.1	0	1.66531	0	0	0	1.67899	0.929027	-0.106207	0.885069	0.93787	down	no
MSTRG.11505	.	MSTRG.11505.1	0	0	0	0	0.353681	1.76548	0.603639	-0.728241	0.140578	0.381243	down	no
MSTRG.11506	.	MSTRG.11506.1	0	0	0	0	1.40607	0	0.713783	-0.486442	0.339812	0.613054	down	no
MSTRG.11507	.	MSTRG.11507.1	0	0	0	1.51141	0	0	0.806111	-0.310949	0.112571	0.332092	down	no
MSTRG.11508	.	MSTRG.11508.1	0.516379	0	0	1.53117	0	0.342711	0.826319	-0.275229	0.417753	0.653129	down	no
MSTRG.11509	.	MSTRG.11509.1	1.43506	0	0	0	0	0	1.3464	0.429109	0.453915	0.656617	up	no
MSTRG.1151	MYZAP	MSTRG.1151.1	0.585546	1.61387	2.29956	2.13349	0.526627	1.59743	1.08609	0.11914	0.801536	0.889248	up	no
MSTRG.11510	.	MSTRG.11510.1	0	0	0	2.47749	0	0	0.746983	-0.420852	0.112571	0.332092	down	no
MSTRG.11511	.	MSTRG.11511.1	0.480197	0	0	0.803499	0	0	0.99306	-0.0100478	0.968625	0.9834	down	no
MSTRG.11512	.	MSTRG.11512.1	0	0	1.63514	0	0	0	1.41325	0.499021	0.415826	0.651294	up	no
MSTRG.11513	.	MSTRG.11513.1	0	0	0.426101	1.71646	0	0.592393	0.752109	-0.410986	0.197525	0.461549	down	no
MSTRG.11514	.	MSTRG.11514.1	1.82994	0	0	0	0	0	1.41575	0.50157	0.453915	0.656617	up	no
MSTRG.11515	.	MSTRG.11515.1	1.6408	0	1.40493	2.23	0	0.8836	1.12925	0.175362	0.752005	0.858213	up	no
MSTRG.11516	.	MSTRG.11516.1	0.117992	0	0	0	0	0	1.03798	0.0537773	0.453915	0.656617	up	no
MSTRG.11517	.	MSTRG.11517.1	1.73509	0	0	0	0	0	1.39971	0.485131	0.453915	0.656617	up	no
MSTRG.11519	.	MSTRG.11519.1	1.13061	0	0	0	0	0	1.28762	0.36471	0.453915	0.656617	up	no
MSTRG.11520	.	MSTRG.11520.1	0	1.35692	0	0	0	0	1.30312	0.381966	0.474113	0.660857	up	no
MSTRG.11522	.	MSTRG.11522.1	0	0.361577	0.602437	1.6408	1.35438	0	0.746403	-0.421974	0.440089	0.656617	down	no
MSTRG.11523	.	MSTRG.11523.1	0.136489	0.83432	1.22984	4.36463	1.09554	0.355284	0.758043	-0.399649	0.396272	0.651294	down	no
MSTRG.11526	ENO4	MSTRG.11526.1	0	0	0	1.50681	0.202717	0	0.75127	-0.412597	0.0788926	0.332092	down	no
MSTRG.11529	SHTN1	MSTRG.11529.1	0	0	2.51422	0	0	0	1.56622	0.647286	0.415826	0.651294	up	no
MSTRG.11531	.	MSTRG.11531.1	0	0	6.31358	8.13795	0	0	1.21223	0.277658	0.759033	0.862482	up	no
MSTRG.11535	.	MSTRG.11535.1;MSTRG.11535.2	4.34432	5.08707	6.6315	4.82341	3.21348	3.46558	1.35958	0.443156	0.0631224	0.332092	up	no
MSTRG.11540	.	MSTRG.11540.1	0	0.712072	0	0	0	0	1.18063	0.239556	0.474113	0.660857	up	no
MSTRG.11541	.	MSTRG.11541.1	0	0	0	1.84223	0	0.623995	0.650716	-0.619899	0.0979618	0.332092	down	no
MSTRG.11542	.	MSTRG.11542.1	1.68108	0	1.8437	0	0	0	2.01917	1.01376	0.164768	0.421303	up	no
MSTRG.11544	.	MSTRG.11544.1	0.379943	0	1.27737	0.141277	0	0	1.44846	0.534524	0.243565	0.517653	up	no
MSTRG.11547	.	MSTRG.11547.1	1.11994	1.90254	0.577218	0.733654	1.70147	0	1.26164	0.335299	0.594872	0.752981	up	no
MSTRG.11548	.	MSTRG.11548.1	0.775382	1.4198	0.726317	1.81486	1.44723	0.229497	0.994827	-0.0074824	0.986819	0.992466	down	no
MSTRG.11550	.	MSTRG.11550.1	1.73996	2.7816	1.17273	0.402665	0.239774	0.408676	2.07931	1.0561	0.0317405	0.253185	up	yes
MSTRG.11553	.	MSTRG.11553.1	0	0	0	0	0	3.29067	0.573367	-0.802469	0.34735	0.613054	down	no
MSTRG.11557	.	MSTRG.11557.1	0	0	0	0	1.56987	0	0.695957	-0.52293	0.339812	0.613054	down	no
MSTRG.11559	.	MSTRG.11559.1	0	0.569208	0.864934	0	0	1.90638	0.955194	-0.0661349	0.92221	0.958557	down	no
MSTRG.11565	.	MSTRG.11565.1	0	0	1.40364	0	0	0.924717	1.06503	0.0908932	0.891356	0.941348	up	no
MSTRG.1157	.	MSTRG.1157.1	0	0	0	1.4032	0	0	0.814464	-0.296077	0.112571	0.332092	down	no
MSTRG.11573	.	MSTRG.11573.1	0.327573	0.795848	0.379392	0.66992	1.51714	0.846996	0.727216	-0.459544	0.100039	0.332092	down	no
MSTRG.1158	.	MSTRG.1158.1	0	0	0	1.40836	0	0	0.814056	-0.296801	0.112571	0.332092	down	no
MSTRG.11584	.	MSTRG.11584.1	0.204733	0	0	1.92486	0	0.133231	0.78921	-0.341519	0.171524	0.429545	down	no
MSTRG.11586	.	MSTRG.11586.1	0.591806	1.16253	1.44276	0.586814	0.908938	1.58978	0.99262	-0.0106864	0.971581	0.984914	down	no
MSTRG.1159	.	MSTRG.1159.1	1.39633	0	0	1.14123	0	0	1.1206	0.164277	0.764564	0.866086	up	no
MSTRG.11609	IKZF5	MSTRG.11609.1	0	0	2.52128	0	0	2.21493	1.00339	0.00488114	0.996237	0.997785	up	no
MSTRG.11615	.	MSTRG.11615.1	0	0	0	2.01794	0	0	0.77218	-0.372991	0.112571	0.332092	down	no
MSTRG.1162	ZNF280D	MSTRG.1162.1	0	0	1.41326	0	0	0	1.36957	0.453721	0.415826	0.651294	up	no
MSTRG.11622	.	MSTRG.11622.1	0	0	0.585807	0	0	1.38983	0.845248	-0.242554	0.676501	0.808437	down	no
MSTRG.11625	.	MSTRG.11625.1	0	0	0	1.46357	0	0	0.809748	-0.304455	0.112571	0.332092	down	no
MSTRG.11626	.	MSTRG.11626.1	2.01452	2.17925	1.93961	0.271327	2.11703	1.61809	1.28471	0.361446	0.0540015	0.328236	up	no
MSTRG.11632	.	MSTRG.11632.1	0	0	0	1.68702	0	0	0.793459	-0.333773	0.112571	0.332092	down	no
MSTRG.11635	.	MSTRG.11635.1	0.581274	1.20987	1.3643	0	0	0.7839	1.62277	0.698463	0.146355	0.390843	up	no
MSTRG.11637	.	MSTRG.11637.1	2.18561	0	0	2.33548	0	0	1.11101	0.151877	0.835447	0.909133	up	no
MSTRG.11641	.	MSTRG.11641.1	0.731895	0	0	1.74173	0	0	0.948836	-0.0757697	0.838108	0.910814	down	no
MSTRG.11649	FANK1	MSTRG.11649.1	0.86987	0.443702	1.89619	0	0	0	2.01815	1.01304	0.054643	0.33016	up	no
MSTRG.11651	.	MSTRG.11651.1	0	0	0	1.44096	0	0	0.811497	-0.301342	0.112571	0.332092	down	no
MSTRG.11652	.	MSTRG.11652.1	0	0	0.385809	0	0	1.3704	0.808049	-0.307485	0.570207	0.735366	down	no
MSTRG.11653	.	MSTRG.11653.1	1.22717	1.51297	0	0	0	0	1.73701	0.796609	0.190438	0.452909	up	no
MSTRG.11659	.	MSTRG.11659.1	1.51502	0	0	0.409703	0.151577	0.529405	1.01146	0.0164432	0.977453	0.987973	up	no
MSTRG.1166	TEX9	MSTRG.1166.1	0	1.04379	0.655651	0	0	1.63582	1.03106	0.0441222	0.944602	0.971028	up	no
MSTRG.11661	.	MSTRG.11661.1	0	0	0	1.41256	0	0	0.813723	-0.29739	0.112571	0.332092	down	no
MSTRG.11662	.	MSTRG.11662.1	0	0	0	1.43641	0	0	0.811852	-0.300711	0.112571	0.332092	down	no
MSTRG.11664	.	MSTRG.11664.1	0	0	0	0	0	1.11071	0.751791	-0.411596	0.34735	0.613054	down	no
MSTRG.11665	.	MSTRG.11665.1	0.339501	0	0	1.64111	0	0.110466	0.843962	-0.244751	0.341204	0.613054	down	no
MSTRG.11668	FAM196A	MSTRG.11668.1	0.579462	0	0.956806	0	1.46128	0	1.04762	0.0671149	0.915864	0.954746	up	no
MSTRG.1167	TEX9	MSTRG.1167.1	0	0	1.75893	0	0	0	1.4366	0.522663	0.415826	0.651294	up	no
MSTRG.11670	FAM196A	MSTRG.11670.1	0.550084	0	1.65219	0	0	0	1.63998	0.713677	0.21702	0.48514	up	no
MSTRG.11672	.	MSTRG.11672.1	0.391816	0	0	1.69588	0	0	0.885474	-0.175478	0.510331	0.689203	down	no
MSTRG.11674	PTPRE	MSTRG.11674.1	0.130045	0.319678	0	1.35396	0	0	0.928802	-0.106557	0.709562	0.830444	down	no
MSTRG.11683	MGMT	MSTRG.11683.1	0	0.722186	0	0	0	1.13613	0.885147	-0.176012	0.720417	0.837644	down	no
MSTRG.11685	MGMT	MSTRG.11685.1	1.56198	0.659019	1.57581	2.71044	2.15482	1.17352	0.789702	-0.34062	0.292399	0.575297	down	no
MSTRG.11687	MGMT	MSTRG.11687.1	0	0	0	1.40074	0	0	0.814659	-0.295732	0.112571	0.332092	down	no
MSTRG.11688	MGMT	MSTRG.11688.1	0	0	0	1.78629	0	0	0.78675	-0.346023	0.112571	0.332092	down	no
MSTRG.11689	.	MSTRG.11689.1	5.08041	0.483485	4.44313	7.42685	6.06696	7.36736	0.481325	-1.05492	0.24723	0.522464	down	no
MSTRG.1169	TEX9	MSTRG.1169.1	2.48224	3.03726	1.12183	0	2.14338	0	1.96731	0.976226	0.202972	0.468908	up	no
MSTRG.11694	ENSSSCG00000027988	MSTRG.11694.1	1.87811	2.21375	2.34259	1.65929	2.30988	2.69409	0.957888	-0.0620713	0.60754	0.761957	down	no
MSTRG.11698	.	MSTRG.11698.1	0	0.326688	0	1.97664	0	0	0.84534	-0.242397	0.4907	0.67493	down	no
MSTRG.11700	.	MSTRG.11700.1	0.826376	0	1.56069	0	0	1.66453	1.17667	0.234708	0.761733	0.864281	up	no
MSTRG.11702	.	MSTRG.11702.1	0.388247	1.32065	0.512355	2.15325	1.64685	1.43575	0.62793	-0.671324	0.104394	0.332092	down	no
MSTRG.1171	TEX9	MSTRG.1171.1	0	1.54819	1.13624	1.75464	1.42159	1.32584	0.712228	-0.489589	0.390011	0.651294	down	no
MSTRG.11717	TUBGCP2	MSTRG.11717.1	0.975852	1.45955	0.812801	0.654881	0.353376	0.595544	1.35707	0.4405	0.0958884	0.332092	up	no
MSTRG.1172	.	MSTRG.1172.1	0	0	0	1.35909	0	0	0.818003	-0.289822	0.112571	0.332092	down	no
MSTRG.11722	.	MSTRG.11722.1	0.500768	1.81331	0	0.123275	0.09299	0	1.48252	0.568052	0.339395	0.613054	up	no
MSTRG.11726	.	MSTRG.11726.1	0.56112	0.137935	0.551564	2.89782	1.95636	1.16703	0.504355	-0.987488	0.0148483	0.177272	down	no
MSTRG.11728	.	MSTRG.11728.1	6.53935	9.92089	7.43575	8.65524	6.93575	6.41862	1.08667	0.119915	0.60772	0.762093	up	no
MSTRG.11730	.	MSTRG.11730.1	0	0	0	1.36073	0	0.095257	0.789938	-0.340189	0.0784043	0.332092	down	no
MSTRG.11731	.	MSTRG.11731.1	0	0	0.172364	1.56484	0	0.211788	0.788947	-0.342	0.0575206	0.332092	down	no
MSTRG.11734	.	MSTRG.11734.1	0	0	0	1.36233	0	0	0.81774	-0.290286	0.112571	0.332092	down	no
MSTRG.11739	ENSSSCG00000015667	MSTRG.11739.1	1.55228	0	0.75888	0.369404	0	0	1.55449	0.636438	0.231408	0.502068	up	no
MSTRG.11740	.	MSTRG.11740.1	1.61799	1.41216	0	0.401085	0	0	1.673	0.742439	0.26877	0.548005	up	no
MSTRG.11741	.	MSTRG.11741.1	0	0	1.56349	0	0	0	1.39941	0.484823	0.415826	0.651294	up	no
MSTRG.11742	.	MSTRG.11742.1	1.61173	0	0	0	0.350025	0.139846	1.16836	0.22448	0.709276	0.830284	up	no
MSTRG.11743	.	MSTRG.11743.1	0	0	0	1.28392	0	0	0.824227	-0.278887	0.112571	0.332092	down	no
MSTRG.11744	.	MSTRG.11744.1	1.40932	0	0	0	0	0	1.34163	0.423985	0.453915	0.656617	up	no
MSTRG.11746	.	MSTRG.11746.1	0.728087	0	0	1.40454	0	0	0.977713	-0.0325166	0.927995	0.96201	down	no
MSTRG.11747	.	MSTRG.11747.1	0	0	2.06837	0	0	0	1.49217	0.577411	0.415826	0.651294	up	no
MSTRG.11748	.	MSTRG.11748.1	1.39735	0	0.535711	0	0	0.09572	1.5075	0.592157	0.259713	0.537354	up	no
MSTRG.1175	.	MSTRG.1175.1	1.97499	1.36236	0	1.51612	0	1.06482	1.14679	0.197599	0.797518	0.886795	up	no
MSTRG.11750	.	MSTRG.11750.1	0	0	0	1.77513	0	0	0.787489	-0.344668	0.112571	0.332092	down	no
MSTRG.11751	.	MSTRG.11751.1	0	0	0.918123	1.43662	0	0.603265	0.855376	-0.22537	0.573	0.737158	down	no
MSTRG.11752	.	MSTRG.11752.1	0.64594	0	1.05823	0	0	1.06998	1.15763	0.211172	0.719805	0.8372	up	no
MSTRG.11753	.	MSTRG.11753.1	0	0.222065	1.72468	0	0	0	1.52158	0.605575	0.317283	0.602409	up	no
MSTRG.11754	.	MSTRG.11754.1	0	0	1.36749	0	0	0	1.36024	0.443858	0.415826	0.651294	up	no
MSTRG.11755	.	MSTRG.11755.1	0	0	1.44216	0	0	0.196854	1.28418	0.360844	0.528212	0.703184	up	no
MSTRG.11756	.	MSTRG.11756.1	1.00112	0	0	0	0	0	1.26092	0.334476	0.453915	0.656617	up	no
MSTRG.11757	.	MSTRG.11757.1	0	0	0	1.51458	0	0	0.805873	-0.311375	0.112571	0.332092	down	no
MSTRG.11758	.	MSTRG.11758.1	2.6311	0	0	0	0	0	1.53875	0.621762	0.453915	0.656617	up	no
MSTRG.11759	.	MSTRG.11759.1	0	1.14044	1.20299	0	0	0	1.67692	0.745812	0.185631	0.448163	up	no
MSTRG.11760	.	MSTRG.11760.1	1.30017	0	0	1.7625	0	1.38566	0.747135	-0.420559	0.553689	0.723014	down	no
MSTRG.11761	.	MSTRG.11761.1	0	0	1.37674	0	0	0	1.36213	0.445867	0.415826	0.651294	up	no
MSTRG.11762	.	MSTRG.11762.1	0	0	0	1.7622	0	0	0.78835	-0.343091	0.112571	0.332092	down	no
MSTRG.11763	.	MSTRG.11763.1	0	0	1.1376	2.06248	0	0	1.00927	0.0133136	0.966028	0.981777	up	no
MSTRG.11765	.	MSTRG.11765.1	1.40665	0.628722	0.821524	0	0	0	1.93136	0.949614	0.0165445	0.184839	up	no
MSTRG.11766	.	MSTRG.11766.1	0	1.72436	0	1.46277	0	0	1.10356	0.142165	0.845499	0.914911	up	no
MSTRG.11768	.	MSTRG.11768.1	0	1.10513	0	1.40517	0	0	1.02475	0.0352774	0.9508	0.974092	up	no
MSTRG.11769	.	MSTRG.11769.1	0.839089	1.20201	0.640351	1.74052	0	0	1.47417	0.559902	0.150776	0.397787	up	no
MSTRG.1177	.	MSTRG.1177.1	0	1.67457	0.089282	0	0	0.991586	1.07382	0.102751	0.871247	0.930491	up	no
MSTRG.11771	.	MSTRG.11771.1	0	1.20485	0.925181	1.48444	0.862981	0	1.0264	0.0375868	0.948277	0.972879	up	no
MSTRG.11777	.	MSTRG.11777.1	1.84296	2.36203	2.02452	0.926733	0.340273	0.363163	2.08431	1.05957	0.00327013	0.105264	up	yes
MSTRG.11780	.	MSTRG.11780.1	0.986932	1.50632	0.799071	0.879789	0	0.545225	1.5052	0.589951	0.148494	0.394288	up	no
MSTRG.11785	.	MSTRG.11785.1	0.900748	0.483186	0	1.88905	0.69889	0	0.890944	-0.166594	0.747618	0.855503	down	no
MSTRG.11786	.	MSTRG.11786.1	0	0	1.66998	0	0	0	1.4199	0.505785	0.415826	0.651294	up	no
MSTRG.11787	.	MSTRG.11787.1	0.795339	0	0	1.49545	0	0	0.981704	-0.0266399	0.944597	0.971028	down	no
MSTRG.11788	.	MSTRG.11788.1	0	0	1.70232	1.34759	0	0	1.16782	0.223815	0.646418	0.788802	up	no
MSTRG.11789	.	MSTRG.11789.1	2.05288	2.06321	2.42213	2.31153	1.83169	1.74286	1.09696	0.133517	0.0617424	0.332092	up	no
MSTRG.11790	.	MSTRG.11790.1	1.33569	0	0	0.268258	0	0	1.25594	0.328773	0.540127	0.712248	up	no
MSTRG.11791	.	MSTRG.11791.1	0	0	1.36881	0	0	0	1.36051	0.444145	0.415826	0.651294	up	no
MSTRG.11792	.	MSTRG.11792.1	0	0	0	1.31024	0.378084	0.312988	0.654985	-0.610467	0.00582139	0.125665	down	no
MSTRG.11795	.	MSTRG.11795.1	0	0	0	2.30803	0	0	0.755769	-0.403983	0.112571	0.332092	down	no
MSTRG.11796	.	MSTRG.11796.1	0	0	1.12239	1.39383	0	0.436376	0.928706	-0.106707	0.791816	0.883409	down	no
MSTRG.11798	.	MSTRG.11798.1	0.829117	0	0	1.40023	0.082953	0.19522	0.903174	-0.146924	0.708325	0.829797	down	no
MSTRG.1180	.	MSTRG.1180.1	0.081453	0	0.841517	1.50834	0.493034	0	0.882471	-0.180379	0.587866	0.748283	down	no
MSTRG.11800	.	MSTRG.11800.1	0.396032	0.798208	1.27822	1.57018	1.75316	2.75133	0.589694	-0.761963	0.0817367	0.332092	down	no
MSTRG.11805	.	MSTRG.11805.1	0	0	0.881009	0	0	1.54201	0.877428	-0.188647	0.777744	0.874691	down	no
MSTRG.11806	.	MSTRG.11806.1	0	0	0	0	1.27592	1.17701	0.541762	-0.884268	0.00547784	0.12506	down	no
MSTRG.11807	.	MSTRG.11807.1	1.11577	1.89635	1.20351	3.08727	1.64517	1.58965	0.814172	-0.296595	0.271675	0.551145	down	no
MSTRG.11808	.	MSTRG.11808.1	0.860618	1.59087	0.905369	1.99374	1.3749	1.27567	0.842635	-0.24702	0.323078	0.609101	down	no
MSTRG.11809	.	MSTRG.11809.1	0.491123	0	0	1.86712	0.875784	0	0.70147	-0.511547	0.288486	0.571125	down	no
MSTRG.1181	.	MSTRG.1181.1	0.540251	0	0	0	0	0.160218	1.09156	0.126387	0.652898	0.793009	up	no
MSTRG.11811	.	MSTRG.11811.1	0.692349	1.15178	0.874767	2.00535	0.986936	0.808706	0.895185	-0.159743	0.424829	0.656617	down	no
MSTRG.11812	.	MSTRG.11812.1	0.684123	0.284864	0.896134	2.4897	1.1498	0.857716	0.709651	-0.494818	0.0316554	0.252673	down	no
MSTRG.11814	.	MSTRG.11814.1	1.08197	0.983648	0	1.86031	1.269	1.06067	0.683745	-0.548469	0.289136	0.571754	down	no
MSTRG.11815	.	MSTRG.11815.1	0	0	0.836864	1.80431	0	0	0.976006	-0.0350376	0.882683	0.936519	down	no
MSTRG.11817	.	MSTRG.11817.1	0	1.2301	0.801184	1.43001	0	0.906764	1.00344	0.00495467	0.993184	0.996144	up	no
MSTRG.11818	.	MSTRG.11818.1	0.584575	0	1.43655	1.0115	0	0.570624	1.14541	0.195864	0.663391	0.799687	up	no
MSTRG.11819	.	MSTRG.11819.1	0.614806	1.16949	0.711228	2.47545	0.714001	0.695247	0.896746	-0.157228	0.562264	0.729257	down	no
MSTRG.1182	.	MSTRG.1182.1	0.449305	0.525083	0.40969	1.53479	0.393542	0.213413	0.958785	-0.0607211	0.722692	0.839081	down	no
MSTRG.11822	.	MSTRG.11822.1	1.02121	0	0	2.38327	1.08704	0	0.717021	-0.479913	0.446804	0.656617	down	no
MSTRG.11823	.	MSTRG.11823.1	0	1.23474	0.528865	2.56549	0.957047	0.488134	0.735385	-0.443429	0.417845	0.653245	down	no
MSTRG.11825	.	MSTRG.11825.1	0	0	0.172982	1.69142	0	0	0.839642	-0.252154	0.0684609	0.332092	down	no
MSTRG.11826	.	MSTRG.11826.1	0.546241	0.91904	0.666775	2.10961	0	0.432072	1.135	0.182691	0.565113	0.731306	up	no
MSTRG.11828	.	MSTRG.11828.1	0	0	0	1.24333	0	0	0.827693	-0.272832	0.112571	0.332092	down	no
MSTRG.11831	.	MSTRG.11831.1	0	0	0	1.54563	0	0	0.803561	-0.31552	0.112571	0.332092	down	no
MSTRG.11832	.	MSTRG.11832.1	0	0	0.438329	2.91311	0.478489	0	0.711953	-0.490145	0.118455	0.342148	down	no
MSTRG.11833	.	MSTRG.11833.1	0	1.4133	0.763704	0	0	1.41486	1.14787	0.198963	0.761051	0.863912	up	no
MSTRG.11835	.	MSTRG.11835.1	2.09393	2.00358	2.61795	2.55935	3.97634	4.85742	0.662081	-0.594921	0.0421469	0.289437	down	no
MSTRG.11836	.	MSTRG.11836.1	1.32184	1.0775	1.36552	0.729245	1.01732	1.85058	1.01707	0.0244196	0.912561	0.95304	up	no
MSTRG.11837	.	MSTRG.11837.1	2.70842	2.84693	3.04504	6.92334	5.25355	5.83542	0.565766	-0.821722	0.000663476	0.0673835	down	no
MSTRG.11839	SPOPL	MSTRG.11839.1	1.58909	0	0	0.158131	0	0	1.32786	0.409108	0.499595	0.681338	up	no
MSTRG.1184	ENSSSCG00000024210	MSTRG.1184.1	0	0	1.36574	2.10485	1.43442	1.52556	0.520333	-0.942494	0.123248	0.350834	down	no
MSTRG.11840	SPOPL	MSTRG.11840.1	1.31455	0	0	0.536655	0	0	1.19712	0.259567	0.622119	0.772325	up	no
MSTRG.11841	SPOPL	MSTRG.11841.1	0	0	0	1.57299	0	0	0.801553	-0.31913	0.112571	0.332092	down	no
MSTRG.11842	SPOPL	MSTRG.11842.1	0	0	0	1.88341	0	0	0.780466	-0.357593	0.112571	0.332092	down	no
MSTRG.11843	SPOPL	MSTRG.11843.1	0	0.833987	0	1.81532	0	0	0.946503	-0.079321	0.87784	0.934214	down	no
MSTRG.11844	SPOPL	MSTRG.11844.1	2.69116	0	0	0.881377	0	0.968615	1.0303	0.0430624	0.960633	0.978742	up	no
MSTRG.11845	SPOPL	MSTRG.11845.1	0	0	0	0.205694	0	0	0.957162	-0.0631646	0.112571	0.332092	down	no
MSTRG.11846	.	MSTRG.11846.1	0	0	0	0	0	1.35073	0.721496	-0.470936	0.34735	0.613054	down	no
MSTRG.11848	.	MSTRG.11848.1	0	0	1.63858	0	0	0.208481	1.31527	0.395357	0.524444	0.700326	up	no
MSTRG.11849	.	MSTRG.11849.1	1.90315	0.757732	0	0	0	0	1.69957	0.765166	0.233427	0.504652	up	no
MSTRG.1185	ENSSSCG00000024210	MSTRG.1185.1	0	1.51811	1.28489	1.6697	1.33224	1.12665	0.768706	-0.379495	0.502897	0.683986	down	no
MSTRG.11850	.	MSTRG.11850.1	0	0	0.316892	1.54538	0	0	0.886557	-0.173714	0.127865	0.359471	down	no
MSTRG.11851	.	MSTRG.11851.1	0	0	0	1.68271	1.73231	0	0.539569	-0.89012	0.171619	0.429589	down	no
MSTRG.11854	.	MSTRG.11854.1	0.667411	1.64064	1.33792	0.595604	0	0	1.94359	0.958724	0.0345093	0.263696	up	no
MSTRG.11855	.	MSTRG.11855.1	1.49192	1.67006	0.638329	0.101048	0.852368	0.088423	1.63728	0.7113	0.123499	0.351147	up	no
MSTRG.11856	.	MSTRG.11856.1	3.54233	1.25819	3.22379	2.01393	2.54609	3.10873	0.987712	-0.0178375	0.96731	0.982558	down	no
MSTRG.11858	.	MSTRG.11858.1	0	0	0	0	1.39553	0.662798	0.588787	-0.764183	0.0325637	0.256593	down	no
MSTRG.11859	.	MSTRG.11859.1	0.218837	0	0	1.50225	0	0	0.861966	-0.214297	0.309356	0.593717	down	no
MSTRG.1186	ENSSSCG00000024210	MSTRG.1186.1	1.62682	1.71881	0	0	1.21032	0	1.38687	0.471831	0.501137	0.682595	up	no
MSTRG.11860	.	MSTRG.11860.1	1.52164	1.89871	3.70989	1.99114	1.61687	2.30017	1.11528	0.157402	0.666691	0.801893	up	no
MSTRG.11865	.	MSTRG.11865.1	0	0	1.3944	0	0	0	1.36574	0.449681	0.415826	0.651294	up	no
MSTRG.11866	.	MSTRG.11866.1	0	0	0.176397	0	0	0	1.05971	0.0836681	0.415826	0.651294	up	no
MSTRG.1187	.	MSTRG.1187.1	2.64338	4.70459	4.43949	1.61271	2.05712	2.94504	1.48639	0.571816	0.123874	0.351925	up	no
MSTRG.11870	.	MSTRG.11870.1	0	0	0	2.12764	0.712739	0.253883	0.571241	-0.807828	0.0252957	0.227226	down	no
MSTRG.11872	ZRANB3	MSTRG.11872.1	0	0	0	1.99093	0	0.237569	0.713312	-0.487396	0.0722119	0.332092	down	no
MSTRG.11873	.	MSTRG.11873.1	1.34073	0	0	0	0	0.436244	1.15716	0.210587	0.70804	0.829617	up	no
MSTRG.11878	ENSSSCG00000015692	MSTRG.11878.1	0	0	0.123325	1.34503	0	0.670328	0.701943	-0.510574	0.134542	0.370861	down	no
MSTRG.11879	ENSSSCG00000015692	MSTRG.11879.1	0	0	0	1.96317	0	0	0.775497	-0.366807	0.112571	0.332092	down	no
MSTRG.11881	ENSSSCG00000015692	MSTRG.11881.1	0	0.234651	0	0	0	1.16475	0.794646	-0.331615	0.452406	0.656617	down	no
MSTRG.11882	ENSSSCG00000015692	MSTRG.11882.1	0	0	0.96041	1.39347	0	1.05538	0.787319	-0.34498	0.50934	0.688377	down	no
MSTRG.11883	ENSSSCG00000015692	MSTRG.11883.1	0.282376	0	0	2.21809	1.46812	1.01864	0.446792	-1.16232	0.00745998	0.134944	down	yes
MSTRG.11884	ENSSSCG00000015692	MSTRG.11884.1	1.28051	1.64874	0.266313	3.90143	1.57432	0	0.928146	-0.107577	0.888374	0.939646	down	no
MSTRG.11885	ENSSSCG00000015692	MSTRG.11885.1	0	0	0	0	1.4281	0	0.71129	-0.491491	0.339812	0.613054	down	no
MSTRG.11886	ENSSSCG00000015692	MSTRG.11886.1	0.819093	0.736223	0	0	1.55686	1.04948	0.767798	-0.381201	0.224506	0.494268	down	no
MSTRG.11887	ENSSSCG00000015692	MSTRG.11887.1	0.822508	0	0.815344	0	1.65788	0.176451	0.976281	-0.0346314	0.954923	0.976529	down	no
MSTRG.11888	ENSSSCG00000015692	MSTRG.11888.1	0.73114	0.695148	0	2.46165	0	1.61242	0.732716	-0.448675	0.514632	0.692439	down	no
MSTRG.11889	ENSSSCG00000015692	MSTRG.11889.1	0	0	0	2.08163	0	0	0.768415	-0.380043	0.112571	0.332092	down	no
MSTRG.1189	.	MSTRG.1189.1	0.635801	0.79263	1.37944	0.648451	0	0.346133	1.52755	0.611224	0.0620151	0.332092	up	no
MSTRG.11893	.	MSTRG.11893.1	0	0.603751	0	1.59384	0.539032	0	0.784425	-0.350293	0.463917	0.660857	down	no
MSTRG.11894	.	MSTRG.11894.1	1.47905	0	1.1736	0	0	0	1.78707	0.837593	0.170084	0.427711	up	no
MSTRG.11895	.	MSTRG.11895.1	0	0	0	1.38904	0	0	0.815592	-0.294081	0.112571	0.332092	down	no
MSTRG.11896	.	MSTRG.11896.1	0	0	0	1.80051	0.261023	1.05037	0.546446	-0.871849	0.0389209	0.279373	down	no
MSTRG.11897	.	MSTRG.11897.1	0.955247	0	0.840691	1.48056	0	0.880598	0.988122	-0.0172388	0.969344	0.983734	down	no
MSTRG.11898	.	MSTRG.11898.1	0	0	0	0	1.49254	0	0.70417	-0.506003	0.339812	0.613054	down	no
MSTRG.119	.	MSTRG.119.1	20.2832	24.398	20.2493	10.9695	11.8289	10.0854	1.88183	0.91214	0.0047706	0.118343	up	no
MSTRG.11900	.	MSTRG.11900.1	0	0	0	1.44051	0	0	0.811533	-0.301279	0.112571	0.332092	down	no
MSTRG.11901	.	MSTRG.11901.1	1.88136	0	0	1.09623	1.02013	0	0.914303	-0.129257	0.863021	0.925118	down	no
MSTRG.11902	.	MSTRG.11902.1	0	0	0	0.856543	0	0	0.86518	-0.208927	0.112571	0.332092	down	no
MSTRG.11904	.	MSTRG.11904.1	0	0	1.32981	1.81919	0	0	1.06114	0.0856083	0.818135	0.899559	up	no
MSTRG.11905	.	MSTRG.11905.1	0.827402	0	1.18525	1.04394	0	0	1.36784	0.451899	0.207927	0.474176	up	no
MSTRG.11906	.	MSTRG.11906.1	1.92111	0.790709	0	0	1.99127	0	1.12456	0.169363	0.827949	0.905105	up	no
MSTRG.1191	ENSSSCG00000029459	MSTRG.1191.1	0.925246	0.415652	0	0.704177	0	1.40434	0.874983	-0.192673	0.742777	0.852084	down	no
MSTRG.11910	.	MSTRG.11910.1	0.576927	0.652105	1.22992	0	1.6081	0.585153	1.05072	0.0713759	0.855648	0.920707	up	no
MSTRG.11911	.	MSTRG.11911.1	0.537118	1.18572	2.59944	0	0.327174	0.314732	1.87604	0.907692	0.128621	0.360866	up	no
MSTRG.11916	ENSSSCG00000015697	MSTRG.11916.1	4.00132	0.807946	6.44997	9.426	5.05573	0	1.21823	0.284786	0.795653	0.885814	up	no
MSTRG.11917	.	MSTRG.11917.2;MSTRG.11917.1;MSTRG.11917.3	2.20341	0.698682	3.05188	0.540603	0.517803	0.436047	1.92051	0.941489	0.10913	0.332092	up	no
MSTRG.11918	.	MSTRG.11918.1	3.54259	0	0	1.05052	0	0	1.40178	0.487262	0.608264	0.76247	up	no
MSTRG.11919	.	MSTRG.11919.1	2.35418	0	0	0	0	0	1.49849	0.583512	0.453915	0.656617	up	no
MSTRG.11922	.	MSTRG.11922.1	0.298527	0.366921	2.00608	0	0	0.097134	1.7183	0.780979	0.184184	0.446159	up	no
MSTRG.11925	ACMSD	MSTRG.11925.1	0.260315	0	1.41053	0	0	0.058281	1.44742	0.533481	0.306397	0.590186	up	no
MSTRG.11927	.	MSTRG.11927.1	0	0	0	1.36648	0	0	0.817405	-0.290877	0.112571	0.332092	down	no
MSTRG.11928	.	MSTRG.11928.1	0.104304	0.31623	0	0.232706	0	1.59511	0.744414	-0.425823	0.435935	0.656617	down	no
MSTRG.11929	.	MSTRG.11929.1	0.091266	0	1.41599	0	0	0	1.4107	0.496414	0.358704	0.625409	up	no
MSTRG.1193	ENSSSCG00000029459	MSTRG.1193.1	0	0	0	1.5364	0	0.367772	0.713581	-0.486851	0.0815461	0.332092	down	no
MSTRG.11933	.	MSTRG.11933.1	0	0	0	0	0	1.12714	0.749569	-0.415866	0.34735	0.613054	down	no
MSTRG.11934	.	MSTRG.11934.1	0	0	0	1.56249	0	0	0.802321	-0.317749	0.112571	0.332092	down	no
MSTRG.11937	.	MSTRG.11937.1	0.430302	0	0.310267	0.799482	0	1.12009	0.811863	-0.300692	0.502694	0.683876	down	no
MSTRG.1194	ENSSSCG00000029459	MSTRG.1194.1	0.392875	0	0	1.34984	0	0	0.914642	-0.128722	0.605279	0.760144	down	no
MSTRG.11940	.	MSTRG.11940.1	0	0	0	0.967185	0	0	0.853537	-0.228475	0.112571	0.332092	down	no
MSTRG.11941	.	MSTRG.11941.1	0	0.444819	0	1.43335	0	0.810593	0.725257	-0.463435	0.332409	0.613054	down	no
MSTRG.11942	.	MSTRG.11942.1	0	0	0	1.79538	0	0	0.78615	-0.347123	0.112571	0.332092	down	no
MSTRG.11945	.	MSTRG.11945.1	0	0	0	1.57643	0	0	0.801303	-0.319581	0.112571	0.332092	down	no
MSTRG.11949	.	MSTRG.11949.1	0.149817	0	0.184082	1.25342	0.037922	0	0.907119	-0.140636	0.0821226	0.332092	down	no
MSTRG.1195	ENSSSCG00000029459	MSTRG.1195.1	0	0	0	1.27702	0.68785	0	0.674608	-0.567878	0.128015	0.359733	down	no
MSTRG.11950	.	MSTRG.11950.1	0	0	0	1.49699	0	0	0.807198	-0.309005	0.112571	0.332092	down	no
MSTRG.11951	.	MSTRG.11951.1	0	0	0.440362	0	0	0	1.13913	0.187928	0.415826	0.651294	up	no
MSTRG.11952	.	MSTRG.11952.1	0	0	0	1.56255	0	0	0.802317	-0.317756	0.112571	0.332092	down	no
MSTRG.11956	.	MSTRG.11956.1	0.780939	0	0	1.38856	0	0	0.989149	-0.01574	0.966619	0.982104	down	no
MSTRG.11957	.	MSTRG.11957.1	0.179825	1.3814	0.220953	0	0	0	1.48361	0.569116	0.226239	0.496073	up	no
MSTRG.11958	.	MSTRG.11958.1	0	0	0	0	1.38169	0	0.716581	-0.480799	0.339812	0.613054	down	no
MSTRG.1196	ENSSSCG00000029459	MSTRG.1196.1	0	0	0	1.54563	0	0	0.803561	-0.31552	0.112571	0.332092	down	no
MSTRG.11960	.	MSTRG.11960.1	0.909714	1.3753	1.35637	1.73682	1.57262	1.81107	0.815538	-0.294176	0.10521	0.332092	down	no
MSTRG.11961	.	MSTRG.11961.1	0	0	0.475031	1.72507	0.239333	0	0.836696	-0.257225	0.21774	0.486034	down	no
MSTRG.11962	.	MSTRG.11962.1	0	0.417985	0	0	0	1.54323	0.77986	-0.358712	0.506461	0.686502	down	no
MSTRG.11963	.	MSTRG.11963.1	0	0	0	1.46052	0	0	0.809983	-0.304036	0.112571	0.332092	down	no
MSTRG.11965	.	MSTRG.11965.1	0	0.771661	0	0	0	0	1.19317	0.254799	0.474113	0.660857	up	no
MSTRG.11966	.	MSTRG.11966.1	0	0.732497	0	1.57114	0	0	0.949969	-0.0740471	0.874461	0.932559	down	no
MSTRG.11967	.	MSTRG.11967.1	0	0	0	1.83499	0	0	0.783566	-0.351874	0.112571	0.332092	down	no
MSTRG.11968	.	MSTRG.11968.1	0	0	1.61551	0	0	0	1.40949	0.495169	0.415826	0.651294	up	no
MSTRG.11971	.	MSTRG.11971.1	0	0	0.954276	0	0	0	1.27022	0.345073	0.415826	0.651294	up	no
MSTRG.11973	.	MSTRG.11973.1	0.963105	0.623068	1.17363	1.58877	0	0.589401	1.28732	0.364368	0.200988	0.466407	up	no
MSTRG.11974	.	MSTRG.11974.1	1.18739	1.0943	1.17292	0	1.72503	1.55752	1.02357	0.0336166	0.853599	0.919423	up	no
MSTRG.11977	.	MSTRG.11977.1	0.282302	0	1.92705	0	0	0	1.59441	0.67302	0.29298	0.575882	up	no
MSTRG.11983	.	MSTRG.11983.1	1.38797	0	0	0.387398	0.094595	0.056499	1.17183	0.228769	0.672286	0.805485	up	no
MSTRG.11984	.	MSTRG.11984.1	0.942043	0.333711	1.40972	0	0	0	1.86773	0.901286	0.0489239	0.312864	up	no
MSTRG.11985	.	MSTRG.11985.1	0	0.046264	0	0	0	0	1.01406	0.0201488	0.474113	0.660857	up	no
MSTRG.11986	.	MSTRG.11986.1	0	0	0	1.38138	0	0	0.816205	-0.292996	0.112571	0.332092	down	no
MSTRG.11987	.	MSTRG.11987.1	1.10756	0.882293	1.72157	0.893321	0.57403	0.627974	1.33931	0.421495	0.0712025	0.332092	up	no
MSTRG.11988	.	MSTRG.11988.1	0.822637	0.303894	3.65564	0	0	0	2.29707	1.19979	0.148568	0.394395	up	no
MSTRG.11991	.	MSTRG.11991.1	0	0	0	1.75367	0	0.321034	0.709342	-0.495447	0.0756672	0.332092	down	no
MSTRG.11993	.	MSTRG.11993.1	3.61122	1.06436	2.29382	4.05183	2.7525	5.3013	0.650662	-0.62002	0.269612	0.548928	down	no
MSTRG.11994	.	MSTRG.11994.1	2.27022	0	1.55699	0	0.639455	0.687367	1.40703	0.492655	0.507136	0.686956	up	no
MSTRG.11996	CCDC93	MSTRG.11996.1	0	0	1.68788	0	0	0	1.42329	0.509227	0.415826	0.651294	up	no
MSTRG.11998	.	MSTRG.11998.1	2.76183	1.23214	2.05364	1.30901	0.138369	0.572729	1.95561	0.967615	0.034384	0.263347	up	no
MSTRG.12000	STEAP3	MSTRG.12000.1	7.79246	9.46283	13.8974	3.81616	3.07743	4.32152	2.3862	1.25471	0.0217879	0.210366	up	yes
MSTRG.12001	.	MSTRG.12001.1	0	0	0	2.2094	1.67461	0	0.521657	-0.938826	0.153407	0.402043	down	no
MSTRG.12004	.	MSTRG.12004.1	0	0	0	0.86668	0	1.12242	0.648236	-0.62541	0.186487	0.448799	down	no
MSTRG.12005	.	MSTRG.12005.1	0.8522	0.349148	0.542946	0.422506	0.312628	2.21584	0.83547	-0.259341	0.623463	0.773199	down	no
MSTRG.12006	.	MSTRG.12006.1	0	0	0	0	0	1.3682	0.719458	-0.475017	0.34735	0.613054	down	no
MSTRG.12010	.	MSTRG.12010.1;MSTRG.12010.2	1.14166	0.0908351	1.0411	1.18014	0.0812853	0	1.38215	0.466918	0.185426	0.447995	up	no
MSTRG.12013	.	MSTRG.12013.1	0.041736	0.127476	0.084111	1.40607	0.147903	0	0.836165	-0.25814	0.210867	0.477884	down	no
MSTRG.12015	.	MSTRG.12015.1	0.214897	0	1.72767	0.639253	0.760754	0	1.09453	0.130315	0.827224	0.904748	up	no
MSTRG.12020	.	MSTRG.12020.1	0	0	0	1.61329	0.056253	0.834461	0.620281	-0.689005	0.0917161	0.332092	down	no
MSTRG.12021	.	MSTRG.12021.1	0	0	0	1.45552	0	0	0.810368	-0.30335	0.112571	0.332092	down	no
MSTRG.12034	.	MSTRG.12034.1	0	0	0	0	1.5398	0	0.69911	-0.516409	0.339812	0.613054	down	no
MSTRG.12038	.	MSTRG.12038.1	1.10452	0	1.69089	0	0	0.619306	1.51887	0.603	0.367786	0.635724	up	no
MSTRG.1204	CH242-58J12.2	MSTRG.1204.1	0	0	0.693224	0	0	0	1.20683	0.271227	0.415826	0.651294	up	no
MSTRG.12044	.	MSTRG.12044.1	0.251456	0.448146	1.22632	0.935007	1.66874	0.572729	0.795026	-0.330925	0.458023	0.659854	down	no
MSTRG.12049	.	MSTRG.12049.1	20.7779	24.0264	25.1114	17.4903	15.324	17.0112	1.38992	0.475006	0.018889	0.196146	up	no
MSTRG.1205	CH242-58J12.2	MSTRG.1205.1	0	0	0	0	1.22953	0.814773	0.585369	-0.772583	0.0123786	0.164724	down	no
MSTRG.12050	.	MSTRG.12050.1	2.1325	0	2.22766	0	1.89054	0	1.48035	0.565942	0.562423	0.729333	up	no
MSTRG.12051	.	MSTRG.12051.1	0	0	0	1.73611	0.421782	0	0.690227	-0.534857	0.090388	0.332092	down	no
MSTRG.12055	.	MSTRG.12055.1	1.33163	0.822721	1.02244	1.11162	0.927399	1.83887	0.899709	-0.152469	0.550871	0.720939	down	no
MSTRG.12056	.	MSTRG.12056.1	0.149263	0	0	1.55405	0	0	0.841155	-0.249556	0.217399	0.48563	down	no
MSTRG.12057	.	MSTRG.12057.1	0	0	0.349583	1.48109	0	0	0.899723	-0.152447	0.185218	0.447674	down	no
MSTRG.12058	.	MSTRG.12058.1	0.419532	0	0.377572	1.78789	0	0.734421	0.803438	-0.315741	0.347978	0.613805	down	no
MSTRG.12059	.	MSTRG.12059.1	0.543019	0	0.788285	2.39383	0.381678	0	0.943924	-0.0832578	0.72181	0.838459	down	no
MSTRG.1206	CH242-58J12.2	MSTRG.1206.1	1.18893	0.553316	0	0.691566	0	0	1.31625	0.39643	0.419898	0.654989	up	no
MSTRG.12064	.	MSTRG.12064.1	0	1.42656	0	0.868265	0	0	1.13594	0.183887	0.767585	0.868048	up	no
MSTRG.12065	.	MSTRG.12065.1	0	0	0	1.66553	0	0	0.794951	-0.331061	0.112571	0.332092	down	no
MSTRG.12068	.	MSTRG.12068.1	1.43716	0	0	0	0	0	1.34679	0.429525	0.453915	0.656617	up	no
MSTRG.12069	.	MSTRG.12069.1	0	1.35647	0.887884	0	0	0	1.63485	0.709154	0.199043	0.463754	up	no
MSTRG.1207	CH242-58J12.2	MSTRG.1207.1	0	0.880338	0	2.18101	0	0	0.926948	-0.10944	0.842415	0.913582	down	no
MSTRG.12071	.	MSTRG.12071.1	1.30339	2.14084	0.961121	0.768647	0	0	2.09437	1.06652	0.0413175	0.286342	up	yes
MSTRG.12073	.	MSTRG.12073.1	0.422797	1.62394	1.24541	0	0	0.045856	1.98852	0.991692	0.0488359	0.312864	up	no
MSTRG.12074	.	MSTRG.12074.1	0	0.35983	0.084172	1.63288	0	0	0.902286	-0.148343	0.629631	0.777402	down	no
MSTRG.12075	.	MSTRG.12075.1	0	0	0	1.5208	0	0	0.805407	-0.31221	0.112571	0.332092	down	no
MSTRG.12076	.	MSTRG.12076.1	1.32703	0	0.271756	0	0	0	1.44497	0.531038	0.297334	0.580359	up	no
MSTRG.12079	ANGPT2	MSTRG.12079.1	0.304697	0	0	1.86112	0	0.769782	0.68717	-0.541262	0.199979	0.46498	down	no
MSTRG.12080	ANGPT2	MSTRG.12080.1	0.074084	0.498994	0.311064	1.37627	0	0.712235	0.850098	-0.234299	0.536388	0.709212	down	no
MSTRG.12081	ANGPT2	MSTRG.12081.1	0	0.332522	0	1.35706	0	0	0.894012	-0.161634	0.601312	0.757465	down	no
MSTRG.12084	.	MSTRG.12084.1	0	0	0	1.49725	0	0	0.807178	-0.309041	0.112571	0.332092	down	no
MSTRG.12086	.	MSTRG.12086.1	1.05868	0.650339	1.10643	2.0694	0	0	1.49105	0.576331	0.00464639	0.117396	up	no
MSTRG.1209	CH242-58J12.2	MSTRG.1209.1	0	0	1.35736	0	0	0	1.35816	0.441652	0.415826	0.651294	up	no
MSTRG.12097	.	MSTRG.12097.1	0	0	0	1.72893	0	0	0.79059	-0.338998	0.112571	0.332092	down	no
MSTRG.12098	.	MSTRG.12098.1	0	0.463491	0.264516	1.6011	0.688856	0	0.799622	-0.32261	0.434152	0.656617	down	no
MSTRG.12099	.	MSTRG.12099.1	0	1.15904	0.618577	1.60619	0	1.96445	0.79482	-0.3313	0.652185	0.792475	down	no
MSTRG.1210	CH242-58J12.2	MSTRG.1210.1	0	0	0	1.44911	0	0	0.810864	-0.302467	0.112571	0.332092	down	no
MSTRG.12100	.	MSTRG.12100.1	0	0.265638	0	1.06079	0	0	0.908011	-0.139218	0.588742	0.748782	down	no
MSTRG.12102	.	MSTRG.12102.1	0	0	0	1.28076	0	0	0.824494	-0.278419	0.112571	0.332092	down	no
MSTRG.12104	.	MSTRG.12104.1	0.776935	1.08226	1.27284	0.864766	2.12528	1.67296	0.780964	-0.356673	0.129113	0.361775	down	no
MSTRG.12106	AGA	MSTRG.12106.1	0	0	0	1.99413	0	0	0.773613	-0.370317	0.112571	0.332092	down	no
MSTRG.12108	.	MSTRG.12108.1	1.88227	2.46362	2.76421	1.42046	1.57276	1.52548	1.33243	0.414062	0.0548362	0.330381	up	no
MSTRG.12109	.	MSTRG.12109.1	0	0	1.35943	0.332174	0.431041	0	1.10702	0.146684	0.783693	0.878365	up	no
MSTRG.1211	CH242-58J12.2	MSTRG.1211.1	0	0	0	1.74454	0	0	0.789535	-0.340925	0.112571	0.332092	down	no
MSTRG.12113	.	MSTRG.12113.1	4.43796	5.31378	4.99902	5.28262	3.18264	3.39647	1.2578	0.330898	0.0581696	0.332092	up	no
MSTRG.12118	WWC2	MSTRG.12118.1	0	0.466927	1.17152	0.721331	0.71087	1.56289	0.742577	-0.429387	0.3974	0.651294	down	no
MSTRG.12119	WWC2	MSTRG.12119.1	1.65082	0	0.614939	1.33651	0	0	1.34753	0.430315	0.380804	0.648114	up	no
MSTRG.1212	CH242-58J12.2	MSTRG.1212.1	0	0	1.48181	0	0	0	1.38333	0.468147	0.415826	0.651294	up	no
MSTRG.12121	WWC2	MSTRG.12121.1	0.670242	0	0.614981	0	1.27884	0.538627	0.870815	-0.199561	0.653878	0.79359	down	no
MSTRG.12122	WWC2	MSTRG.12122.1	0.651563	0.792894	0.935479	1.35072	1.30563	0	1.06487	0.090675	0.841584	0.91298	up	no
MSTRG.12123	WWC2	MSTRG.12123.1	0.33869	0	0	1.41908	0	0.847131	0.709188	-0.495759	0.248686	0.5242	down	no
MSTRG.12125	WWC2	MSTRG.12125.1	0	0	0	1.36523	0	0	0.817506	-0.2907	0.112571	0.332092	down	no
MSTRG.12127	WWC2	MSTRG.12127.1	0.68176	0	0.597538	1.56997	0	0	1.12754	0.173181	0.391785	0.651294	up	no
MSTRG.12128	WWC2	MSTRG.12128.1	0	0	0	1.5434	0	0	0.803726	-0.315224	0.112571	0.332092	down	no
MSTRG.12129	WWC2	MSTRG.12129.1	0.694114	0.830278	1.15913	1.54047	1.20848	1.37654	0.806159	-0.310864	0.0735336	0.332092	down	no
MSTRG.1213	CH242-58J12.2	MSTRG.1213.1	0	0	0	1.3896	0	0	0.815547	-0.294161	0.112571	0.332092	down	no
MSTRG.12130	WWC2	MSTRG.12130.1	0.498386	0	0	1.28937	0.524596	0	0.801978	-0.318365	0.394067	0.651294	down	no
MSTRG.12132	.	MSTRG.12132.1	0	0	0	1.43071	0.132329	0	0.77444	-0.368774	0.0799457	0.332092	down	no
MSTRG.12137	.	MSTRG.12137.1	0	0	0	1.58047	0	0	0.801009	-0.32011	0.112571	0.332092	down	no
MSTRG.12141	.	MSTRG.12141.1	0.700384	0.554662	0.765213	1.50928	1.35928	0	0.971975	-0.041009	0.928621	0.962385	down	no
MSTRG.12142	.	MSTRG.12142.1	1.40453	0.959887	1.95648	2.26179	2.70706	1.7713	0.754878	-0.405684	0.185976	0.448401	down	no
MSTRG.12143	.	MSTRG.12143.1	0	0	0.098299	1.37833	0	0.454756	0.731636	-0.450803	0.0979695	0.332092	down	no
MSTRG.12144	.	MSTRG.12144.1	0	0	1.65287	0	0	0	1.41664	0.502474	0.415826	0.651294	up	no
MSTRG.12145	.	MSTRG.12145.1	1.73035	0	0	0	0	0	1.3989	0.484295	0.453915	0.656617	up	no
MSTRG.12146	.	MSTRG.12146.1	0	0	1.39387	0	0	0	1.36563	0.449566	0.415826	0.651294	up	no
MSTRG.12147	.	MSTRG.12147.1	0	0	0	1.61315	0	0.936837	0.620461	-0.688588	0.129485	0.362314	down	no
MSTRG.12148	.	MSTRG.12148.1	1.34073	0	0	0	0	0	1.32874	0.410058	0.453915	0.656617	up	no
MSTRG.12149	.	MSTRG.12149.1	1.32897	0	0	0	0	0	1.3265	0.40763	0.453915	0.656617	up	no
MSTRG.1215	CH242-58J12.2	MSTRG.1215.1	0	0	0	1.23335	0	2.00683	0.544162	-0.877891	0.199616	0.464569	down	no
MSTRG.12154	.	MSTRG.12154.1	0.71163	0.774312	0	0	0	1.39547	1.02333	0.0332756	0.950673	0.974045	up	no
MSTRG.12159	.	MSTRG.12159.1	0	0.647695	0.624619	0	1.0874	1.71463	0.71422	-0.48556	0.235599	0.507389	down	no
MSTRG.1216	CH242-58J12.2	MSTRG.1216.1	0	0	0	2.03687	0	0	0.77105	-0.375103	0.112571	0.332092	down	no
MSTRG.12161	IRF2	MSTRG.12161.1	0	1.8688	0	0	0	0.565397	1.16684	0.222611	0.730563	0.844013	up	no
MSTRG.12162	IRF2	MSTRG.12162.1	0	0.434737	0.579464	1.75359	0	0	1.03828	0.054194	0.847401	0.915819	up	no
MSTRG.12163	IRF2	MSTRG.12163.1	0	0	0	2.01742	0	0	0.772211	-0.372933	0.112571	0.332092	down	no
MSTRG.12165	IRF2	MSTRG.12165.1	0	0	0	1.42463	0	0	0.812773	-0.299075	0.112571	0.332092	down	no
MSTRG.1217	CH242-58J12.2	MSTRG.1217.1	0	0	0	0	0.115354	0	0.958942	-0.0604853	0.339812	0.613054	down	no
MSTRG.12171	.	MSTRG.12171.1	1.24195	0	1.11206	0.832738	1.67696	0.969412	0.785015	-0.349208	0.51879	0.695638	down	no
MSTRG.12173	SLC25A4	MSTRG.12173.1	0	0	0	1.49603	0	0.64751	0.66713	-0.58396	0.109554	0.332092	down	no
MSTRG.1218	CH242-58J12.2	MSTRG.1218.1	0	0	0	1.45682	0	0.762604	0.652559	-0.615819	0.121556	0.347793	down	no
MSTRG.12183	.	MSTRG.12183.1	0	0	0	1.95558	0	0	0.775962	-0.365941	0.112571	0.332092	down	no
MSTRG.12184	.	MSTRG.12184.1	0	0	0.950568	2.19526	0	0	0.967158	-0.0481761	0.852196	0.918516	down	no
MSTRG.12188	.	MSTRG.12188.1	0	0	0	0	0	1.34576	0.72208	-0.469769	0.34735	0.613054	down	no
MSTRG.12189	.	MSTRG.12189.1	0.979394	0.773178	1.29248	1.32057	1.41179	0.771052	0.949163	-0.0752726	0.708953	0.830128	down	no
MSTRG.12190	.	MSTRG.12190.1	0	0	0	1.42893	0	0	0.812437	-0.299673	0.112571	0.332092	down	no
MSTRG.12193	.	MSTRG.12193.1	0	0	1.84327	1.35419	0	0	1.18843	0.249053	0.631286	0.778594	up	no
MSTRG.12194	.	MSTRG.12194.1	0	0	0	1.47656	0	0	0.808752	-0.306232	0.112571	0.332092	down	no
MSTRG.12197	.	MSTRG.12197.1	0	0	1.35651	0	0	0.116504	1.30201	0.380745	0.48456	0.669959	up	no
MSTRG.1220	CH242-58J12.2	MSTRG.1220.1	0.236195	0	0	1.77862	0	1.05032	0.642399	-0.638458	0.189549	0.451998	down	no
MSTRG.12201	.	MSTRG.12201.1	0	0.267162	0	1.35784	0	0.396062	0.774861	-0.36799	0.275194	0.555426	down	no
MSTRG.12202	.	MSTRG.12202.1	0	0	0.606721	1.65147	0	0	0.942748	-0.0850561	0.625874	0.774842	down	no
MSTRG.12203	.	MSTRG.12203.1	0	0	0.053263	1.14748	0	0	0.851831	-0.231361	0.0896283	0.332092	down	no
MSTRG.12204	.	MSTRG.12204.1	0.380503	0	0.372338	1.34682	1.17985	0	0.757169	-0.401313	0.390385	0.651294	down	no
MSTRG.12205	.	MSTRG.12205.1	1.33482	0	0	0	0	0	1.32762	0.40884	0.453915	0.656617	up	no
MSTRG.12206	.	MSTRG.12206.1	0	0	0.537903	1.51701	0	0	0.939505	-0.0900278	0.566337	0.732241	down	no
MSTRG.12207	.	MSTRG.12207.1	0.233162	0.44983	0	1.89902	0.821897	0	0.744718	-0.425234	0.380558	0.647816	down	no
MSTRG.12208	.	MSTRG.12208.1	0	0	0	1.8565	0.696929	0.64265	0.528191	-0.920869	0.00160777	0.0825575	down	no
MSTRG.12209	.	MSTRG.12209.1	0.578744	0.134206	0.696494	1.43409	0	0	1.18765	0.248105	0.0651476	0.332092	up	no
MSTRG.1221	CH242-58J12.2	MSTRG.1221.1	0	0	0	1.80269	0	0	0.78567	-0.348005	0.112571	0.332092	down	no
MSTRG.12210	.	MSTRG.12210.1	0	0	0.323874	1.64504	0	0	0.880283	-0.18396	0.120161	0.345456	down	no
MSTRG.12211	.	MSTRG.12211.2	0.603976	0.533597	0.996258	2.49556	2.22786	1.403	0.582147	-0.780544	0.0218979	0.210923	down	no
MSTRG.12212	.	MSTRG.12212.1	0.324227	0.410226	0.662316	1.44628	1.39679	0.187777	0.795039	-0.330903	0.419816	0.654918	down	no
MSTRG.12215	.	MSTRG.12215.1	0	0	1.72779	1.9025	1.237	1.07543	0.619259	-0.691386	0.270466	0.549736	down	no
MSTRG.12217	ADAM32	MSTRG.12217.1	1.61371	1.629	1.85302	1.11595	1.5527	2.10892	1.02566	0.0365466	0.796501	0.886261	up	no
MSTRG.12219	.	MSTRG.12219.1	1.88115	0	1.29273	0.234726	1.09073	0	1.37339	0.457742	0.535328	0.708456	up	no
MSTRG.1222	CH242-58J12.2	MSTRG.1222.1	0	0	1.40936	0	0	0	1.36878	0.452888	0.415826	0.651294	up	no
MSTRG.12225	.	MSTRG.12225.1	4.7232	4.95161	5.1529	5.95365	5.43898	0	1.8466	0.884871	0.408742	0.651294	up	no
MSTRG.12232	.	MSTRG.12232.1	0	0	0	1.97299	0.384182	0	0.683945	-0.548047	0.084993	0.332092	down	no
MSTRG.1224	CH242-58J12.2	MSTRG.1224.1	0	0	0	2.22848	0	0	0.760087	-0.395763	0.112571	0.332092	down	no
MSTRG.12244	STAR	MSTRG.12244.1	1.56873	1.22685	1.38062	0	2.04968	2.33124	0.984503	-0.0225326	0.925972	0.960817	down	no
MSTRG.12247	.	MSTRG.12247.1	0	1.53138	0	0	0	0	1.33217	0.41378	0.474113	0.660857	up	no
MSTRG.1225	CH242-58J12.2	MSTRG.1225.1	0	0	0	1.68632	0	0	0.793507	-0.333685	0.112571	0.332092	down	no
MSTRG.1226	CH242-58J12.2	MSTRG.1226.1	1.41453	0	0	0	0	0	1.3426	0.425025	0.453915	0.656617	up	no
MSTRG.12261	.	MSTRG.12261.1	2.07477	2.33168	1.70271	2.06415	3.03249	1.80174	0.914783	-0.128498	0.558473	0.726466	down	no
MSTRG.12262	.	MSTRG.12262.1	1.37167	0	0.421876	0	0.471393	0	1.30468	0.383692	0.475474	0.661955	up	no
MSTRG.12263	.	MSTRG.12263.1	1.19464	0	0	1.61532	0	0.706747	0.846628	-0.2402	0.674617	0.806982	down	no
MSTRG.12269	.	MSTRG.12269.1	0	0	0	1.40021	0	0	0.814701	-0.295657	0.112571	0.332092	down	no
MSTRG.12273	.	MSTRG.12273.1	2.23157	2.19938	1.6522	2.79629	2.74648	1.08549	0.999164	-0.00120617	0.997244	0.998425	down	no
MSTRG.12278	U6	MSTRG.12278.1;MSTRG.12278.2;MSTRG.12278.3	2.88139	3.0948	3.62259	1.90728	1.49964	1.22325	1.69614	0.762252	0.00358567	0.107887	up	no
MSTRG.12281	.	MSTRG.12281.1	0	0	0.365454	1.35478	0	0	0.914603	-0.128783	0.261688	0.539468	down	no
MSTRG.12283	ENSSSCG00000025008	MSTRG.12283.1	0.113061	0	0.092613	1.38733	0	0.257514	0.799501	-0.322828	0.093534	0.332092	down	no
MSTRG.12285	ENSSSCG00000025008	MSTRG.12285.1	0	0.137001	0	1.45191	0	0	0.843435	-0.245652	0.307412	0.591329	down	no
MSTRG.12286	ENSSSCG00000025008	MSTRG.12286.1	0.251307	0	0	1.57522	0	0	0.863742	-0.211328	0.343091	0.613054	down	no
MSTRG.12288	ENSSSCG00000025008	MSTRG.12288.1	0.977434	1.35154	0	0	0	0	1.63545	0.709684	0.19408	0.456725	up	no
MSTRG.1229	CH242-58J12.2	MSTRG.1229.1	0.634444	0	0.909466	0	0.124587	0	1.41908	0.50496	0.224414	0.494253	up	no
MSTRG.12290	ENSSSCG00000025008	MSTRG.12290.1	1.20438	0	0.104287	2.62124	0	0	0.998394	-0.0023195	0.996093	0.997767	down	no
MSTRG.12291	ENSSSCG00000025008	MSTRG.12291.1	0	0	1.31148	1.76818	0	1.44179	0.755671	-0.40417	0.535308	0.708456	down	no
MSTRG.12293	ENSSSCG00000025008	MSTRG.12293.1	0	0	0	1.75262	0.231576	0	0.728338	-0.45732	0.0790082	0.332092	down	no
MSTRG.12294	ENSSSCG00000025008	MSTRG.12294.1	0.328955	0	0.411997	1.34858	0	0	1.01853	0.0264927	0.719445	0.836888	up	no
MSTRG.12295	ENSSSCG00000025008	MSTRG.12295.1	0	0	0.206836	1.58867	0	0	0.855976	-0.224357	0.068599	0.332092	down	no
MSTRG.12296	ENSSSCG00000025008	MSTRG.12296.1	0	0	0	1.55598	0	0	0.802799	-0.31689	0.112571	0.332092	down	no
MSTRG.12297	ENSSSCG00000025008	MSTRG.12297.1	0.548921	0	0.269787	1.34712	0	0	1.03231	0.0458808	0.810721	0.894614	up	no
MSTRG.12298	ENSSSCG00000025008	MSTRG.12298.1	0	0	0.528543	1.78313	0.846836	1.05321	0.549666	-0.863373	0.0213932	0.207997	down	no
MSTRG.12299	.	MSTRG.12299.1	0	0	0	1.6129	0	0	0.798671	-0.324327	0.112571	0.332092	down	no
MSTRG.12300	.	MSTRG.12300.1	0	0	0	1.38986	0	0	0.815526	-0.294198	0.112571	0.332092	down	no
MSTRG.12301	.	MSTRG.12301.1	0	0	0	1.48613	0	0	0.808022	-0.307534	0.112571	0.332092	down	no
MSTRG.12302	.	MSTRG.12302.1	0	0	0.108071	1.49208	0	0	0.837703	-0.255489	0.0769941	0.332092	down	no
MSTRG.12303	.	MSTRG.12303.1	0	0	0	1.67303	0	0	0.794429	-0.33201	0.112571	0.332092	down	no
MSTRG.12304	.	MSTRG.12304.1	1.23301	1.19743	0.87346	1.80451	1.61892	1.60829	0.785437	-0.348433	0.0408606	0.284583	down	no
MSTRG.12310	.	MSTRG.12310.1	0.528936	0	0.98537	1.62962	0	1.27652	0.857478	-0.221829	0.664765	0.800616	down	no
MSTRG.12314	.	MSTRG.12314.1	0	0.958234	0	0	0	1.86096	0.823728	-0.27976	0.67111	0.804847	down	no
MSTRG.12317	.	MSTRG.12317.1	1.25225	0	1.39979	0.370288	1.08251	1.30746	0.913081	-0.131185	0.819924	0.90064	down	no
MSTRG.1232	CH242-58J12.2	MSTRG.1232.1	0	0	2.08817	0	0	0	1.4956	0.580724	0.415826	0.651294	up	no
MSTRG.12325	.	MSTRG.12325.1	0	0.663055	0.827346	1.57736	0	0	1.16264	0.217399	0.559312	0.727168	up	no
MSTRG.1233	CH242-58J12.2	MSTRG.1233.1	1.49178	0.854228	1.1117	0	0	1.17582	1.59322	0.671942	0.207922	0.474176	up	no
MSTRG.12330	.	MSTRG.12330.1	0	0	0	1.42348	0	0	0.812863	-0.298915	0.112571	0.332092	down	no
MSTRG.12332	.	MSTRG.12332.1	0.886843	0	0.4843	1.75873	1.13868	0.574554	0.704935	-0.504439	0.204885	0.470866	down	no
MSTRG.12333	.	MSTRG.12333.1	0	0	0	1.37144	0	0	0.817004	-0.291585	0.112571	0.332092	down	no
MSTRG.12334	.	MSTRG.12334.1	0	0	0.930764	0	0	0	1.26474	0.338839	0.415826	0.651294	up	no
MSTRG.12337	.	MSTRG.12337.1	0.923576	0.928422	0.894635	1.40623	0.446887	0.727983	1.09777	0.134571	0.309935	0.594084	up	no
MSTRG.12338	.	MSTRG.12338.1	0	0	0	1.10962	0	0	0.839685	-0.252079	0.112571	0.332092	down	no
MSTRG.12339	.	MSTRG.12339.1	0	0	1.3844	0	0	0.549911	1.15356	0.206088	0.731336	0.844423	up	no
MSTRG.1234	CH242-58J12.2	MSTRG.1234.1	1.1374	0	0	1.86089	0	0	1.00786	0.0112994	0.98159	0.990081	up	no
MSTRG.12340	.	MSTRG.12340.1	0	0	0	1.37839	0.529473	0	0.693517	-0.527996	0.108425	0.332092	down	no
MSTRG.12342	.	MSTRG.12342.1	0	0	0	1.46625	0	0	0.809542	-0.304822	0.112571	0.332092	down	no
MSTRG.12343	.	MSTRG.12343.1	0	0	1.43367	0	0	0	1.37369	0.458058	0.415826	0.651294	up	no
MSTRG.12344	.	MSTRG.12344.1	2.67019	2.61507	2.09514	2.66134	2.23306	2.29457	1.02531	0.0360575	0.752504	0.8585	up	no
MSTRG.1235	CH242-58J12.2	MSTRG.1235.1	0.61424	0	0	1.60606	0	0	0.937862	-0.0925524	0.779251	0.875513	down	no
MSTRG.12352	.	MSTRG.12352.1	1.91623	0	0.588626	0.178132	0	0.311751	1.46365	0.549568	0.378235	0.645616	up	no
MSTRG.12353	.	MSTRG.12353.1	1.39156	1.3739	0.215289	1.3683	1.29888	0	1.1124	0.153672	0.811188	0.894964	up	no
MSTRG.12355	.	MSTRG.12355.1	2.76069	69.823	72.789	0	2.80912	6.16979	7.59751	2.92553	0.184752	0.446963	up	no
MSTRG.12357	.	MSTRG.12357.1	0.370469	0	0.731959	0	1.49089	1.00105	0.730519	-0.453006	0.333083	0.613054	down	no
MSTRG.1236	CH242-58J12.2	MSTRG.1236.1	0	0.259013	0.304518	1.92004	0	0.370834	0.81444	-0.29612	0.303946	0.587553	down	no
MSTRG.1237	CH242-58J12.2	MSTRG.1237.1	0	0	0	1.35541	0	0	0.818302	-0.289294	0.112571	0.332092	down	no
MSTRG.12371	.	MSTRG.12371.1	1.33857	0.299136	0	1.08596	0	0	1.21246	0.277935	0.591475	0.75068	up	no
MSTRG.12375	.	MSTRG.12375.1	0.881227	0	0	0	0	0	1.23515	0.304688	0.453915	0.656617	up	no
MSTRG.12378	.	MSTRG.12378.1	0.979071	0.794774	1.0015	1.29957	1.2927	0	1.15363	0.206184	0.647621	0.789622	up	no
MSTRG.12385	.	MSTRG.12385.1	1.14102	1.09078	1.45391	1.1314	2.26127	1.65006	0.818191	-0.28949	0.170936	0.428695	down	no
MSTRG.12386	.	MSTRG.12386.1	0	1.65224	0	0	0	0	1.3515	0.434559	0.474113	0.660857	up	no
MSTRG.12387	.	MSTRG.12387.1	0	0	0	1.42897	0.312323	0.096186	0.706683	-0.500865	0.0381621	0.277488	down	no
MSTRG.12388	.	MSTRG.12388.1	0	0	0	1.56174	0	0	0.802376	-0.31765	0.112571	0.332092	down	no
MSTRG.12389	.	MSTRG.12389.1	4.20033	4.35213	6.41056	5.64298	6.83522	7.22459	0.775328	-0.367122	0.181538	0.443079	down	no
MSTRG.1239	CH242-58J12.2	MSTRG.1239.1	0	0.89262	0.587732	1.45451	0	1.11629	0.874214	-0.193941	0.725968	0.841085	down	no
MSTRG.12390	.	MSTRG.12390.1	0	0.237142	0	1.34817	1.70868	0	0.596452	-0.745523	0.242905	0.516992	down	no
MSTRG.12397	.	MSTRG.12397.1	0.703753	0.396932	1.37289	0.261681	0.576868	0.381643	1.26745	0.34193	0.312039	0.596389	up	no
MSTRG.12399	.	MSTRG.12399.1	0	0	0	1.53141	0	0	0.804615	-0.313629	0.112571	0.332092	down	no
MSTRG.124	RGS17	MSTRG.124.1	1.45548	0	0	1.0155	0	0	1.14589	0.196467	0.727103	0.841702	up	no
MSTRG.12400	.	MSTRG.12400.1	1.53205	1.25362	1.737	1.06976	1.05942	0	1.60503	0.682603	0.151072	0.398293	up	no
MSTRG.12401	.	MSTRG.12401.1	0	0	0	1.70866	0	0	0.791971	-0.336481	0.112571	0.332092	down	no
MSTRG.12402	.	MSTRG.12402.1	0	0	0	0	0	1.53791	0.700691	-0.51315	0.34735	0.613054	down	no
MSTRG.12403	.	MSTRG.12403.1	0	0	0	1.52923	0	0	0.804778	-0.313337	0.112571	0.332092	down	no
MSTRG.12406	ENSSSCG00000015876	MSTRG.12406.1	0	0	0.227016	1.374	0	0.721399	0.71408	-0.485842	0.166553	0.423129	down	no
MSTRG.12408	.	MSTRG.12408.1	1.33862	0.699359	0	2.84763	1.99701	2.56292	0.460945	-1.11733	0.08269	0.332092	down	no
MSTRG.12410	.	MSTRG.12410.1	0	0	0.587048	1.33364	0.8023	0	0.771294	-0.374647	0.35837	0.625012	down	no
MSTRG.12411	.	MSTRG.12411.1	1.4364	0.896157	0.454334	1.81266	0.983475	0.335282	1.01352	0.0193796	0.96	0.978497	up	no
MSTRG.12418	ENSSSCG00000015878	MSTRG.12418.1	1.138	1.59048	1.52237	2.24623	1.3692	1.39373	0.939855	-0.0894895	0.503029	0.683986	down	no
MSTRG.12419	ENSSSCG00000015878	MSTRG.12419.1	1.14136	0	1.11865	1.66314	1.29228	1.3904	0.698963	-0.516712	0.283439	0.565075	down	no
MSTRG.1242	CH242-58J12.2	MSTRG.1242.1	0	0	0	0	0	1.33736	0.72307	-0.467793	0.34735	0.613054	down	no
MSTRG.12422	ENSSSCG00000015878	MSTRG.12422.1	0	0	1.41617	1.44122	0	1.47106	0.787047	-0.345478	0.611245	0.764388	down	no
MSTRG.12423	ENSSSCG00000015878	MSTRG.12423.1	0	0	0.781281	0	0	0	1.22887	0.297337	0.415826	0.651294	up	no
MSTRG.12425	ENSSSCG00000015878	MSTRG.12425.1	0.567853	0.811771	0.560318	1.08057	0.457915	0.754682	0.962359	-0.0553528	0.731315	0.844423	down	no
MSTRG.12426	ENSSSCG00000015878	MSTRG.12426.1	0	0	0	1.53993	0	0	0.803984	-0.314762	0.112571	0.332092	down	no
MSTRG.12427	ENSSSCG00000015878	MSTRG.12427.1	0	0	0	0	0	1.69359	0.684939	-0.545952	0.34735	0.613054	down	no
MSTRG.12428	ENSSSCG00000015878	MSTRG.12428.1	0	1.40152	0	1.49922	1.15551	0	0.787579	-0.344504	0.640744	0.785303	down	no
MSTRG.12429	ENSSSCG00000015878	MSTRG.12429.1	0	0	0	1.81725	1.11285	1.0441	0.448095	-1.15812	0.00017159	0.0486066	down	yes
MSTRG.12431	.	MSTRG.12431.1	1.09133	0.202884	0.783539	1.05309	0.291153	1.08626	0.963506	-0.0536341	0.884722	0.937748	down	no
MSTRG.12432	.	MSTRG.12432.1	0.63025	0.387322	1.62822	0	0.66694	0	1.51158	0.596057	0.258448	0.536012	up	no
MSTRG.12435	CD302	MSTRG.12435.1	1.31222	0	0	0	0	0	1.32331	0.404151	0.453915	0.656617	up	no
MSTRG.12439	.	MSTRG.12439.1	0.746992	1.619	1.53786	0	1.68	2.44245	0.966132	-0.0497075	0.876087	0.93325	down	no
MSTRG.1244	CH242-58J12.2	MSTRG.1244.1	0.989785	1.25255	0	0	0	2.26637	1.02907	0.0413432	0.954652	0.976367	up	no
MSTRG.12441	PLA2R1	MSTRG.12441.1	0.231301	1.41957	0.189469	0	0	0.301042	1.35504	0.438338	0.335419	0.613054	up	no
MSTRG.12443	.	MSTRG.12443.1	0	0	0.33947	0	1.60532	0	0.76844	-0.379995	0.513906	0.692051	down	no
MSTRG.12446	.	MSTRG.12446.1	0.930413	1.64853	0	0.713156	0.273057	0.70477	1.10314	0.141617	0.799002	0.887638	up	no
MSTRG.12447	.	MSTRG.12447.1	0	0	0	1.53389	0	0	0.804432	-0.313958	0.112571	0.332092	down	no
MSTRG.12448	.	MSTRG.12448.1	0.998729	1.63306	0	0.995509	0.616563	0	1.20232	0.265819	0.679979	0.810718	up	no
MSTRG.1245	CH242-58J12.2	MSTRG.1245.1	0.418939	1.11071	0	1.93939	1.14702	0.332573	0.735051	-0.444083	0.434382	0.656617	down	no
MSTRG.12452	RBMS1	MSTRG.12452.1	0	0	0	0	1.39027	0	0.715592	-0.482791	0.339812	0.613054	down	no
MSTRG.12454	RBMS1	MSTRG.12454.1	0	0	1.24799	2.31834	1.75027	1.50376	0.481613	-1.05405	0.0853076	0.332092	down	no
MSTRG.12458	.	MSTRG.12458.1	0	0	1.82364	0	0	0	1.44854	0.534603	0.415826	0.651294	up	no
MSTRG.1246	CH242-58J12.2	MSTRG.1246.1	0.757284	1.3845	0	1.94782	1.49347	0	0.863167	-0.212288	0.774033	0.871979	down	no
MSTRG.12464	.	MSTRG.12464.1	0.208969	0	1.92572	0	0.50308	0	1.33664	0.418613	0.53697	0.709666	up	no
MSTRG.12469	.	MSTRG.12469.1	0	0	1.51358	0	0	0	1.38963	0.474698	0.415826	0.651294	up	no
MSTRG.12470	.	MSTRG.12470.1	1.36779	0	0	0	0	0	1.33385	0.4156	0.453915	0.656617	up	no
MSTRG.12474	.	MSTRG.12474.1	1.47671	1.00903	0	0	0.376728	0	1.48552	0.570971	0.305394	0.58901	up	no
MSTRG.12475	.	MSTRG.12475.1	0.368395	0	0	1.84927	0	0.119868	0.832358	-0.264724	0.338827	0.613054	down	no
MSTRG.12476	.	MSTRG.12476.1	0	0	0	1.5434	0	0	0.803726	-0.315224	0.112571	0.332092	down	no
MSTRG.12477	.	MSTRG.12477.1	1.08672	1.17122	0	0.475394	0.140705	0.332797	1.26359	0.337526	0.501745	0.683112	up	no
MSTRG.12478	.	MSTRG.12478.1	0	1.48294	0.718538	0	0	0	1.60663	0.684042	0.219628	0.488836	up	no
MSTRG.12479	.	MSTRG.12479.1	0	0	1.58337	0.531191	0.241345	0	1.1689	0.225155	0.677973	0.809425	up	no
MSTRG.12480	.	MSTRG.12480.1	0	1.98856	1.98141	2.37996	1.46452	0	1.10142	0.139367	0.867874	0.928283	up	no
MSTRG.12482	.	MSTRG.12482.1	1.00769	0	1.36185	1.1674	0	0.876182	1.12567	0.170786	0.741989	0.851583	up	no
MSTRG.12483	.	MSTRG.12483.1	0	0	0	0	1.221	0	0.736064	-0.442097	0.339812	0.613054	down	no
MSTRG.12484	.	MSTRG.12484.1	1.27911	0	0.958748	1.45009	0.627564	0.712553	0.916726	-0.125437	0.759627	0.862941	down	no
MSTRG.12485	.	MSTRG.12485.1	0.73695	0.912175	0	1.19994	0	0	1.22161	0.288781	0.559656	0.727424	up	no
MSTRG.12486	.	MSTRG.12486.1	0	0	0	1.49708	0	0	0.807191	-0.309018	0.112571	0.332092	down	no
MSTRG.12488	.	MSTRG.12488.1	0	0	0	1.60955	0	0.148257	0.757825	-0.400064	0.0740006	0.332092	down	no
MSTRG.12489	.	MSTRG.12489.1	0	0.37367	0	1.35654	0.111529	0.131895	0.826533	-0.274856	0.394436	0.651294	down	no
MSTRG.1249	CH242-58J12.2	MSTRG.1249.1	0.57237	0	0	0	0	0.796198	0.930143	-0.104476	0.804584	0.891179	down	no
MSTRG.12490	.	MSTRG.12490.1	0	0	0	1.50225	0	0	0.806801	-0.309715	0.112571	0.332092	down	no
MSTRG.12491	.	MSTRG.12491.1	0.845594	0	0	1.78173	0	0	0.965935	-0.0500024	0.901957	0.947151	down	no
MSTRG.12493	.	MSTRG.12493.1	0	0	0	1.35457	0	0	0.818371	-0.289173	0.112571	0.332092	down	no
MSTRG.12494	.	MSTRG.12494.1	0	0	0.234155	0	0	0	1.078	0.108353	0.415826	0.651294	up	no
MSTRG.12495	.	MSTRG.12495.1	0	1.61481	0	1.1581	0	0	1.12387	0.168474	0.806204	0.892122	up	no
MSTRG.12496	.	MSTRG.12496.1	0	1.67216	1.30018	1.59303	0.684431	0.514728	1.01922	0.0274708	0.96226	0.979646	up	no
MSTRG.12497	.	MSTRG.12497.1	0	1.46154	0.735092	0.480524	0	0.668013	1.20641	0.27072	0.633797	0.780099	up	no
MSTRG.12498	.	MSTRG.12498.1	0	0	0	2.69152	0	0	0.736613	-0.441022	0.112571	0.332092	down	no
MSTRG.12499	.	MSTRG.12499.1	1.81319	0	0	0	0	0	1.41295	0.498706	0.453915	0.656617	up	no
MSTRG.125	RGS17	MSTRG.125.1	1.48714	0	0	0	0	0	1.35596	0.439311	0.453915	0.656617	up	no
MSTRG.1250	CH242-58J12.2	MSTRG.1250.1	0.861524	0	0	1.73201	0.454307	0	0.842489	-0.247271	0.590792	0.750223	down	no
MSTRG.12500	.	MSTRG.12500.1	0	0	0	0	1.17088	0	0.742544	-0.429451	0.339812	0.613054	down	no
MSTRG.12501	.	MSTRG.12501.1	0	1.60774	0	0	0	0	1.34445	0.427021	0.474113	0.660857	up	no
MSTRG.12502	.	MSTRG.12502.1	0.634107	1.48678	0	1.31259	0	0	1.28302	0.359549	0.562746	0.729549	up	no
MSTRG.12504	.	MSTRG.12504.1	1.39993	0	0.577218	0	1.39127	0	1.12799	0.173753	0.798883	0.887628	up	no
MSTRG.12506	.	MSTRG.12506.1	1.68336	0	0	0.239548	0	0	1.32263	0.403409	0.519602	0.696239	up	no
MSTRG.12508	.	MSTRG.12508.1	0.970987	1.7552	1.03935	1.31554	0.787977	0.926608	1.13204	0.178924	0.449765	0.656617	up	no
MSTRG.12509	.	MSTRG.12509.1	0.636058	1.7367	1.40558	1.44816	1.12643	0.510307	1.14113	0.190465	0.597143	0.754542	up	no
MSTRG.12511	.	MSTRG.12511.1	1.62486	2.2538	2.50384	0	0	0.077618	3.02199	1.5955	0.00182888	0.0865431	up	yes
MSTRG.12513	SCN2A	MSTRG.12513.1	1.33215	0	1.61405	0.692241	0	0	1.65351	0.725533	0.1842	0.446159	up	no
MSTRG.1252	CH242-58J12.2	MSTRG.1252.1	0	0	0	1.61566	0	0	0.798474	-0.324683	0.112571	0.332092	down	no
MSTRG.12522	.	MSTRG.12522.1	0.951135	0.835033	0	0.808383	0.448615	2.12214	0.737162	-0.439946	0.444713	0.656617	down	no
MSTRG.12524	SCN7A	MSTRG.12524.1	0.693496	1.68684	3.01052	1.72402	1.68535	2.13105	0.929874	-0.104893	0.82204	0.901793	down	no
MSTRG.12527	.	MSTRG.12527.1	0	0	0.168517	0	0	0	1.05717	0.0802067	0.415826	0.651294	up	no
MSTRG.12528	.	MSTRG.12528.1	0	0	0	1.71685	0	0	0.791411	-0.337501	0.112571	0.332092	down	no
MSTRG.12529	.	MSTRG.12529.1	0	0	0	1.50536	0	0	0.806566	-0.310135	0.112571	0.332092	down	no
MSTRG.1253	CH242-58J12.2	MSTRG.1253.1	0.57237	0	0	0	0	0.796198	0.930143	-0.104476	0.804584	0.891179	down	no
MSTRG.12532	.	MSTRG.12532.1	0	0	1.4529	0	0	0	1.37756	0.462112	0.415826	0.651294	up	no
MSTRG.12533	.	MSTRG.12533.1	0	0	0	1.79374	0	0.723002	0.638742	-0.646695	0.107231	0.332092	down	no
MSTRG.12534	.	MSTRG.12534.1	0	0	0	1.8321	0	0	0.783752	-0.35153	0.112571	0.332092	down	no
MSTRG.12538	.	MSTRG.12538.1	5.70054	5.10226	6.6073	5.56298	2.1815	2.58849	1.726	0.787431	0.000758555	0.0690913	up	no
MSTRG.1254	CH242-58J12.2	MSTRG.1254.1	0.916609	1.17987	0	1.82813	0.427313	0	1.08123	0.112669	0.849668	0.917014	up	no
MSTRG.12544	.	MSTRG.12544.1	0	0	1.38483	0	0	0	1.36379	0.447617	0.415826	0.651294	up	no
MSTRG.12546	.	MSTRG.12546.1	0	0	0	0.164479	0	1.36732	0.694366	-0.526231	0.302035	0.585229	down	no
MSTRG.12556	METTL8	MSTRG.12556.1	0	0	1.63402	0	0	0	1.41304	0.498802	0.415826	0.651294	up	no
MSTRG.12564	.	MSTRG.12564.1	0	0	1.41267	0	0	0.676767	1.12413	0.168813	0.78762	0.880674	up	no
MSTRG.12565	.	MSTRG.12565.1	0	0	0.327653	0	1.2661	0	0.808168	-0.307273	0.542083	0.713807	down	no
MSTRG.12566	.	MSTRG.12566.1	0.244852	0	0	1.50225	0	0.557687	0.732901	-0.448309	0.188944	0.451518	down	no
MSTRG.12568	.	MSTRG.12568.1	0	0	0.642865	0	1.21446	0	0.879779	-0.184788	0.73779	0.848554	down	no
MSTRG.1257	.	MSTRG.1257.1	1.41308	0	0.809577	2.40615	0	1.24299	0.914624	-0.128749	0.822855	0.902042	down	no
MSTRG.12570	.	MSTRG.12570.1	0	0	0	1.39527	0	0	0.815094	-0.294962	0.112571	0.332092	down	no
MSTRG.12571	.	MSTRG.12571.1	1.20302	1.48185	1.58739	1.02332	0.65396	0.647355	1.39824	0.483617	0.00924387	0.145178	up	no
MSTRG.12573	.	MSTRG.12573.1	0	0	1.57757	0	0.07065	0	1.36587	0.449822	0.45325	0.656617	up	no
MSTRG.12574	.	MSTRG.12574.1	0	1.31512	1.84169	0	1.194	0	1.39142	0.476559	0.527454	0.702641	up	no
MSTRG.12579	.	MSTRG.12579.1	2.00472	1.41152	1.28432	0.065696	0	0.573343	2.10947	1.07688	0.0260628	0.230568	up	yes
MSTRG.12583	.	MSTRG.12583.1	1.39019	0.154385	1.59247	2.02088	1.18324	1.06732	0.851837	-0.231351	0.578977	0.741592	down	no
MSTRG.12584	.	MSTRG.12584.1	0	0	2.01432	0	0.606309	0.179257	1.16057	0.214831	0.766835	0.867528	up	no
MSTRG.12586	.	MSTRG.12586.1	1.44034	0	0	0	0	0	1.34738	0.430153	0.453915	0.656617	up	no
MSTRG.12587	.	MSTRG.12587.1	1.12621	0.768652	0	2.15916	1.22465	0.865922	0.679543	-0.557363	0.288656	0.571339	down	no
MSTRG.12595	.	MSTRG.12595.1	1.10855	0	1.35869	1.99786	0.610006	0	1.12275	0.167042	0.704982	0.827753	up	no
MSTRG.12597	ENSSSCG00000015969	MSTRG.12597.1	1.31741	0	0.166023	0	0	0.296763	1.26677	0.341154	0.509683	0.688635	up	no
MSTRG.126	RGS17	MSTRG.126.1	0	0	0	1.56691	0	0	0.801997	-0.318331	0.112571	0.332092	down	no
MSTRG.12600	.	MSTRG.12600.1	0	0.197073	0	0	1.58854	0.57853	0.616289	-0.69832	0.0629663	0.332092	down	no
MSTRG.12601	.	MSTRG.12601.1	0	1.60047	0	0.967869	0	0	1.14646	0.197184	0.76893	0.869028	up	no
MSTRG.12602	.	MSTRG.12602.1	0	0.846135	0	1.12144	1.2177	0	0.746339	-0.422097	0.495344	0.678085	down	no
MSTRG.12604	.	MSTRG.12604.1	0	0	1.09092	1.483	0	0	1.05174	0.0727722	0.822276	0.901888	up	no
MSTRG.12605	.	MSTRG.12605.1	1.69978	1.40795	0	0.934323	0	0	1.56655	0.647589	0.358043	0.624645	up	no
MSTRG.12606	.	MSTRG.12606.1	0	0	0	1.68467	0	0.201206	0.739957	-0.434486	0.0722553	0.332092	down	no
MSTRG.12609	.	MSTRG.12609.1	0	0	0	1.88341	0	0	0.780466	-0.357593	0.112571	0.332092	down	no
MSTRG.12611	.	MSTRG.12611.1	0	0.82761	0	0.300449	1.92672	0	0.750003	-0.415031	0.536899	0.709604	down	no
MSTRG.12615	.	MSTRG.12615.1	0	0	1.50427	0	0	0	1.38779	0.472785	0.415826	0.651294	up	no
MSTRG.12619	.	MSTRG.12619.1;MSTRG.12619.2	0.91084	0.0687869	0.57748	1.2203	1.3986	0.722222	0.718485	-0.476971	0.231631	0.502412	down	no
MSTRG.12620	.	MSTRG.12620.1	0.628968	0	1.44654	0.301055	0	0.278508	1.38684	0.471802	0.338577	0.613054	up	no
MSTRG.12621	.	MSTRG.12621.1	2.06147	0	1.48311	0	0	1.27485	1.46921	0.555043	0.504729	0.685356	up	no
MSTRG.12624	MTX2	MSTRG.12624.1	0	0	0	0	0	0.869699	0.787422	-0.34479	0.34735	0.613054	down	no
MSTRG.12625	MTX2	MSTRG.12625.1	0	1.4001	0	0	0	1.55562	0.91578	-0.126927	0.851283	0.918076	down	no
MSTRG.12626	MTX2	MSTRG.12626.1	0	0	1.74687	0	0.724569	0	1.1635	0.21847	0.757064	0.861141	up	no
MSTRG.12630	.	MSTRG.12630.1	0	0	0	0.113042	0	0	0.975244	-0.0361643	0.112571	0.332092	down	no
MSTRG.12633	.	MSTRG.12633.1	0.866907	0	1.5555	0.429798	0.537611	0	1.34269	0.425125	0.437888	0.656617	up	no
MSTRG.12634	.	MSTRG.12634.1	0	0.198509	0	1.78794	0.313022	0	0.749276	-0.416431	0.214214	0.481883	down	no
MSTRG.12638	.	MSTRG.12638.1	0	0	0	0	1.4774	0	0.70582	-0.502628	0.339812	0.613054	down	no
MSTRG.12639	.	MSTRG.12639.1	0.113792	0	0	1.37369	0	0.516635	0.722254	-0.469423	0.133137	0.36873	down	no
MSTRG.12640	.	MSTRG.12640.1	0	0	1.74065	0	0	0	1.4332	0.51924	0.415826	0.651294	up	no
MSTRG.12641	.	MSTRG.12641.1	0	0	0	1.67281	0	0	0.794445	-0.331982	0.112571	0.332092	down	no
MSTRG.12642	.	MSTRG.12642.1	0	0	0	1.47159	0	0	0.809133	-0.305552	0.112571	0.332092	down	no
MSTRG.12645	OSBPL6	MSTRG.12645.1	0	0	0	2.2753	0.135008	0	0.72157	-0.470788	0.0830251	0.332092	down	no
MSTRG.12647	FKBP7	MSTRG.12647.1	0.205427	0	0	1.68048	0	0	0.845065	-0.242866	0.270484	0.549736	down	no
MSTRG.12651	.	MSTRG.12651.1	0	0	0	1.52771	0	0	0.804892	-0.313134	0.112571	0.332092	down	no
MSTRG.12652	.	MSTRG.12652.1	0	0	0	2.24234	0	0	0.759325	-0.39721	0.112571	0.332092	down	no
MSTRG.12653	.	MSTRG.12653.1	0	0	0.875637	1.35295	0.794207	0	0.818531	-0.288891	0.522036	0.698216	down	no
MSTRG.12656	.	MSTRG.12656.1	0	0	0	2.11884	0	0.847154	0.606171	-0.722203	0.108649	0.332092	down	no
MSTRG.12658	.	MSTRG.12658.1	0	0	0.328023	0	0	1.4767	0.782634	-0.353591	0.525534	0.701019	down	no
MSTRG.12659	.	MSTRG.12659.1	0	0	1.36174	0	0	0	1.35906	0.442606	0.415826	0.651294	up	no
MSTRG.12661	.	MSTRG.12661.1	0	0.106962	0	1.45361	0	0	0.836354	-0.257814	0.261052	0.538788	down	no
MSTRG.12662	.	MSTRG.12662.1	0	1.74326	0	0	0	0	1.36565	0.449592	0.474113	0.660857	up	no
MSTRG.12663	.	MSTRG.12663.1	0	0.502307	0	1.49373	0	0	0.915582	-0.127238	0.740176	0.850334	down	no
MSTRG.12664	.	MSTRG.12664.1	0.296799	0	0	1.38413	0	0.445519	0.773197	-0.371092	0.232246	0.503101	down	no
MSTRG.12665	.	MSTRG.12665.1	1.45487	0	0.772807	1.86704	0	0	1.29435	0.372227	0.371855	0.639532	up	no
MSTRG.12666	.	MSTRG.12666.1	0.588358	0	0.498276	0	0	1.39751	0.965624	-0.0504667	0.928775	0.96241	down	no
MSTRG.12668	.	MSTRG.12668.1	0.685497	0.896369	0.848865	1.13529	1.37085	1.30158	0.789827	-0.340391	0.0109991	0.156861	down	no
MSTRG.12670	.	MSTRG.12670.1	1.00333	0	0	0	1.0766	0	0.952741	-0.0698443	0.903614	0.948258	down	no
MSTRG.12671	.	MSTRG.12671.1	0	0	0.853982	1.80411	0.834478	0	0.775714	-0.366404	0.41938	0.654547	down	no
MSTRG.12672	.	MSTRG.12672.1	0	0	0	2.5517	0	0	0.743301	-0.427983	0.112571	0.332092	down	no
MSTRG.12673	.	MSTRG.12673.1	0	0	1.54311	1.10492	0	0	1.17234	0.229385	0.623025	0.772949	up	no
MSTRG.12674	.	MSTRG.12674.1	1.73527	0	0.437364	0.595604	0	0	1.42824	0.514236	0.355162	0.621531	up	no
MSTRG.12675	.	MSTRG.12675.1	1.49752	0.165522	0.220626	1.4021	0.370522	1.66509	0.758696	-0.398407	0.502933	0.683986	down	no
MSTRG.12677	.	MSTRG.12677.1	0	0	0	1.50901	0	0	0.806292	-0.310626	0.112571	0.332092	down	no
MSTRG.12678	.	MSTRG.12678.1	0.154201	0.443095	0.631562	1.77747	0	0	1.1017	0.139726	0.518495	0.695521	up	no
MSTRG.12684	DUSP19	MSTRG.12684.1	0.199345	0.061254	0.163292	1.77897	0	0.129725	0.858381	-0.220311	0.168165	0.425441	down	no
MSTRG.12686	.	MSTRG.12686.1	0	0	0	1.65689	0	0	0.795556	-0.329965	0.112571	0.332092	down	no
MSTRG.12687	.	MSTRG.12687.1	0	0	0	0	0	1.18855	0.741465	-0.431549	0.34735	0.613054	down	no
MSTRG.12688	.	MSTRG.12688.1	0.122015	0	0.099948	1.54257	0	0	0.864212	-0.210543	0.132639	0.367893	down	no
MSTRG.1269	.	MSTRG.1269.1	0	0	1.4819	0.4741	0	0	1.26324	0.33713	0.50712	0.686956	up	no
MSTRG.12693	.	MSTRG.12693.1	1.30783	2.27871	4.59011	2.58291	3.51967	1.7723	0.993175	-0.00988068	0.985161	0.991983	down	no
MSTRG.12695	.	MSTRG.12695.1	0	0	1.39862	0	0	1.21721	1.00826	0.0118685	0.986731	0.992466	up	no
MSTRG.12696	.	MSTRG.12696.1	1.0167	1.01549	0.733853	1.44545	0	0.803177	1.23723	0.307111	0.418753	0.653933	up	no
MSTRG.12698	.	MSTRG.12698.1	0	0	0	1.53421	0	0	0.804408	-0.314001	0.112571	0.332092	down	no
MSTRG.127	RGS17	MSTRG.127.1	0	0	1.40187	0	0	0	1.36726	0.451284	0.415826	0.651294	up	no
MSTRG.1270	.	MSTRG.1270.1	0	0	0	2.67202	0	0	0.737526	-0.439233	0.112571	0.332092	down	no
MSTRG.12704	GULP1	MSTRG.12704.1	0	0	0.631027	1.51253	0	0	0.959831	-0.0591478	0.748343	0.855998	down	no
MSTRG.12706	.	MSTRG.12706.1	0	0	0	1.84169	0	0	0.783132	-0.352672	0.112571	0.332092	down	no
MSTRG.12707	.	MSTRG.12707.1	0	0	0	1.60955	0	0	0.798911	-0.323894	0.112571	0.332092	down	no
MSTRG.12708	.	MSTRG.12708.1	0	0	0.926134	1.51346	0	0	1.01845	0.0263782	0.923445	0.959181	up	no
MSTRG.12709	.	MSTRG.12709.1	0	0	0	1.49513	0.158043	0.093451	0.737507	-0.439271	0.0392452	0.280371	down	no
MSTRG.12716	OSGEPL1	MSTRG.12716.1	1.87758	0	1.17642	0.126444	1.40562	1.44485	0.927248	-0.108973	0.869939	0.92959	down	no
MSTRG.12717	.	MSTRG.12717.1	0	0	0	1.44712	0	0	0.811019	-0.302192	0.112571	0.332092	down	no
MSTRG.12721	.	MSTRG.12721.1	0	0	0.141772	1.69003	0	0	0.831698	-0.265868	0.0722994	0.332092	down	no
MSTRG.12726	.	MSTRG.12726.1	0.123173	0	0	1.74041	0.067778	0	0.800657	-0.320743	0.146062	0.390307	down	no
MSTRG.1273	.	MSTRG.1273.1	0.468564	1.21411	0.588581	2.46972	0	0.474322	1.1048	0.143791	0.73721	0.84819	up	no
MSTRG.12732	NEMP2	MSTRG.12732.1	0	0	0	1.51043	0	0	0.806185	-0.310818	0.112571	0.332092	down	no
MSTRG.12733	.	MSTRG.12733.1	1.321	0	0	0	0.451999	0	1.14818	0.199354	0.7209	0.837964	up	no
MSTRG.12735	.	MSTRG.12735.1	2.11449	2.62213	2.58019	3.98158	3.0714	2.43343	0.857544	-0.221718	0.182274	0.443567	down	no
MSTRG.12736	.	MSTRG.12736.1	0	0	1.71027	0	0	0	1.42751	0.513498	0.415826	0.651294	up	no
MSTRG.12739	.	MSTRG.12739.1	1.28959	0	0	1.86159	0	0	1.03124	0.0443793	0.933198	0.964734	up	no
MSTRG.1274	.	MSTRG.1274.1	0	0	0	1.43862	0	0	0.811679	-0.301018	0.112571	0.332092	down	no
MSTRG.12741	STAT1	MSTRG.12741.1	1.34971	1.3539	1.72022	1.24165	1.39717	1.4291	1.04443	0.0627125	0.533605	0.707179	up	no
MSTRG.12743	STAT4	MSTRG.12743.1	7.89674	8.6121	11.4243	4.09178	5.67463	5.17944	1.68754	0.754924	0.0311613	0.250678	up	no
MSTRG.12744	.	MSTRG.12744.1	1.16397	1.41829	1.39757	0.601627	0.933771	1.5079	1.13678	0.184958	0.300106	0.583254	up	no
MSTRG.12746	.	MSTRG.12746.1	1.38915	1.14532	0	1.72351	0	0	1.33947	0.421661	0.517969	0.695321	up	no
MSTRG.12747	.	MSTRG.12747.1	0	0	1.19436	1.55872	0	0	1.06253	0.0874982	0.801995	0.889495	up	no
MSTRG.12748	.	MSTRG.12748.1	0	1.65697	1.08461	1.3955	1.41322	1.12855	0.765442	-0.385635	0.496626	0.678714	down	no
MSTRG.12749	.	MSTRG.12749.1	0	1.4706	0	0	0	0	1.32221	0.402952	0.474113	0.660857	up	no
MSTRG.1275	.	MSTRG.1275.1	0	0	0	1.55454	0	0.5792	0.67434	-0.568453	0.101198	0.332092	down	no
MSTRG.12750	.	MSTRG.12750.1	0	0	0	1.45687	0	0	0.810265	-0.303535	0.112571	0.332092	down	no
MSTRG.12752	ENSSSCG00000020860	MSTRG.12752.1	0	0	2.05467	0	0	0	1.48979	0.575107	0.415826	0.651294	up	no
MSTRG.12756	.	MSTRG.12756.1	0.5181	0	0	1.45844	0.459036	0.091288	0.779216	-0.359904	0.304957	0.58853	down	no
MSTRG.12758	.	MSTRG.12758.1	1.90008	0	0	0	0	0	1.42738	0.513374	0.453915	0.656617	up	no
MSTRG.12759	.	MSTRG.12759.1	0	0	1.1803	0	0	0	1.32082	0.401438	0.415826	0.651294	up	no
MSTRG.1276	.	MSTRG.1276.1	0.261533	0	0	1.36147	0	0	0.88384	-0.178143	0.399246	0.651294	down	no
MSTRG.12760	.	MSTRG.12760.1	0	0	0.452027	1.42938	1.12567	0	0.694745	-0.525445	0.278592	0.559614	down	no
MSTRG.12761	.	MSTRG.12761.1	1.85741	2.35017	1.70248	5.93632	2.0883	2.77479	0.730136	-0.453763	0.143495	0.38566	down	no
MSTRG.12762	.	MSTRG.12762.1	0	0	0	0	1.06277	1.38936	0.542966	-0.881067	0.00863728	0.14114	down	no
MSTRG.12764	.	MSTRG.12764.1	0	0	1.42	0.331219	0	0	1.28214	0.358549	0.481577	0.667308	up	no
MSTRG.12765	.	MSTRG.12765.1	0	0	0	0.222555	0.946067	0	0.738803	-0.436738	0.270116	0.549424	down	no
MSTRG.12766	.	MSTRG.12766.1	0	0	1.41146	1.50866	0	0	1.10401	0.142756	0.726708	0.841565	up	no
MSTRG.12768	.	MSTRG.12768.1	0	0	0	1.38365	0	0	0.816023	-0.293318	0.112571	0.332092	down	no
MSTRG.1277	.	MSTRG.1277.1	0	0	0.137509	1.68534	0	0	0.830927	-0.267207	0.0729848	0.332092	down	no
MSTRG.12770	.	MSTRG.12770.1	0	0	0	1.44642	0	0	0.811073	-0.302096	0.112571	0.332092	down	no
MSTRG.12771	.	MSTRG.12771.1	0	0	0	2.0042	0	0	0.773005	-0.37145	0.112571	0.332092	down	no
MSTRG.12773	.	MSTRG.12773.1	0	0.520354	1.52103	0	0.199683	0	1.47632	0.562001	0.310706	0.594865	up	no
MSTRG.12776	.	MSTRG.12776.1	0.600009	0	0.793387	3.0086	1.06644	0	0.788106	-0.343539	0.444488	0.656617	down	no
MSTRG.12777	.	MSTRG.12777.1	0	0	0.716834	2.60317	0	0	0.898455	-0.154483	0.428508	0.656617	down	no
MSTRG.12778	.	MSTRG.12778.1	0.154858	0	0	1.49713	0.198832	0	0.789999	-0.340077	0.145831	0.389914	down	no
MSTRG.12779	.	MSTRG.12779.1	0	0	1.40002	0	0	0	1.36688	0.450887	0.415826	0.651294	up	no
MSTRG.12781	.	MSTRG.12781.1	0	0	0	2.51343	0	0	0.745187	-0.424325	0.112571	0.332092	down	no
MSTRG.12782	.	MSTRG.12782.1	0	0	0	1.45967	0	0	0.810048	-0.30392	0.112571	0.332092	down	no
MSTRG.12783	.	MSTRG.12783.1	0.820143	0.850353	2.00682	3.13655	1.62788	0.746513	0.87534	-0.192085	0.545999	0.717171	down	no
MSTRG.12784	.	MSTRG.12784.1;MSTRG.12784.2	1.24273	1.05418	1.53071	1.86837	0.56446	0.744933	1.21237	0.277828	0.0132607	0.169094	up	no
MSTRG.12787	.	MSTRG.12787.1	0	0	0.152741	1.47336	0.152199	0	0.806039	-0.311079	0.0597293	0.332092	down	no
MSTRG.12791	.	MSTRG.12791.1	1.09565	0.472277	0	1.79616	0.181234	0.428657	0.928524	-0.106989	0.821321	0.901439	down	no
MSTRG.12794	.	MSTRG.12794.1	0	0.394398	0.112649	1.53338	0	0	0.926075	-0.110799	0.716602	0.834917	down	no
MSTRG.12795	.	MSTRG.12795.1	0.433693	0.208225	0.316143	2.01579	0	0.595957	0.852121	-0.23087	0.422955	0.656617	down	no
MSTRG.12797	.	MSTRG.12797.1	0	0.798052	0	1.7705	0	0	0.944277	-0.0827181	0.869154	0.929133	down	no
MSTRG.128	.	MSTRG.128.1	1.55783	0	0	0.743497	0	0	1.20173	0.265112	0.652419	0.792614	up	no
MSTRG.12806	.	MSTRG.12806.1	0.133472	0.412334	1.61597	0.033383	0.568134	0.492712	1.17155	0.228419	0.651842	0.792358	up	no
MSTRG.12807	.	MSTRG.12807.1	0	0.830687	0	0	1.17768	0	0.893918	-0.161786	0.752466	0.858483	down	no
MSTRG.12808	.	MSTRG.12808.1	0	0	0	1.08134	0	0.401976	0.740366	-0.433689	0.0975093	0.332092	down	no
MSTRG.12809	.	MSTRG.12809.1	13.7961	10.8917	15.6581	18.1377	9.39731	7.48358	1.30022	0.378753	0.0490019	0.313058	up	no
MSTRG.12811	.	MSTRG.12811.1	0	0	0	1.35202	0	0	0.818578	-0.288808	0.112571	0.332092	down	no
MSTRG.12819	.	MSTRG.12819.1	0	0	0.489119	1.57985	0	0	0.923411	-0.114956	0.423854	0.656617	down	no
MSTRG.12820	.	MSTRG.12820.1	0.566364	1.23933	0	0	0.269241	0.110569	1.30646	0.385661	0.360623	0.627792	up	no
MSTRG.12821	.	MSTRG.12821.1	0.44669	0	0	1.75262	0	0	0.892629	-0.163867	0.565435	0.731541	down	no
MSTRG.12824	.	MSTRG.12824.1	0	0	0	1.48157	0	0	0.808369	-0.306914	0.112571	0.332092	down	no
MSTRG.12825	.	MSTRG.12825.1	0.809324	0.317407	0.701389	0	0	0.798759	1.28248	0.358938	0.37806	0.645408	up	no
MSTRG.12826	.	MSTRG.12826.1	0	0.105439	0	1.46618	0	0	0.834999	-0.260153	0.257768	0.535364	down	no
MSTRG.12827	.	MSTRG.12827.1	0.579424	0	0	2.16811	0	0.998111	0.68283	-0.550402	0.294867	0.578215	down	no
MSTRG.12828	.	MSTRG.12828.1	0	0	0	1.63739	0	0	0.796928	-0.327478	0.112571	0.332092	down	no
MSTRG.12829	.	MSTRG.12829.1	0	1.47595	0.242544	0	0	0	1.42974	0.515758	0.335941	0.613054	up	no
MSTRG.1283	.	MSTRG.1283.1	0	0	0	2.02332	0	0	0.771858	-0.373592	0.112571	0.332092	down	no
MSTRG.12831	.	MSTRG.12831.1	0.217989	0	0.355354	1.77036	0	0.567431	0.790021	-0.340037	0.212402	0.479865	down	no
MSTRG.12832	.	MSTRG.12832.1	0.221171	0.407764	0.440929	1.56255	0	0	1.08604	0.119081	0.510967	0.689703	up	no
MSTRG.12838	ENSSSCG00000016091	MSTRG.12838.1	0.358283	0	1.54822	0.038064	0	0	1.53345	0.616779	0.257497	0.535046	up	no
MSTRG.12841	.	MSTRG.12841.1	0.899482	0	0	2.57862	0	1.15546	0.685703	-0.544344	0.379774	0.647027	down	no
MSTRG.12844	.	MSTRG.12844.1	0	0	1.45337	0	0	0	1.37765	0.462211	0.415826	0.651294	up	no
MSTRG.12845	.	MSTRG.12845.1	1.44623	0	0	0	0	0	1.34846	0.431314	0.453915	0.656617	up	no
MSTRG.12847	.	MSTRG.12847.1	0	0	0	1.73532	0	0	0.790157	-0.339789	0.112571	0.332092	down	no
MSTRG.12849	.	MSTRG.12849.1	0	0	0	1.5082	0	0	0.806353	-0.310517	0.112571	0.332092	down	no
MSTRG.12851	.	MSTRG.12851.1	0	0	0	2.73368	0	0	0.734657	-0.444856	0.112571	0.332092	down	no
MSTRG.12853	.	MSTRG.12853.1	0.950189	0.683427	0.507438	1.64672	0	0	1.35358	0.436785	0.15051	0.397473	up	no
MSTRG.12858	.	MSTRG.12858.1	0	0	0	1.50816	0	0	0.806355	-0.310512	0.112571	0.332092	down	no
MSTRG.12861	.	MSTRG.12861.1	0	0	0	1.38711	0	0	0.815745	-0.293809	0.112571	0.332092	down	no
MSTRG.12868	.	MSTRG.12868.1	8.99786	8.21049	9.78859	11.4754	9.62653	10.8771	0.870074	-0.200789	0.0842816	0.332092	down	no
MSTRG.12874	.	MSTRG.12874.1	0.727211	0	0	0	0.263247	1.3759	0.788526	-0.34277	0.498627	0.680528	down	no
MSTRG.12875	.	MSTRG.12875.1	0	0	1.43626	0.888799	0	0	1.18416	0.243863	0.593259	0.751829	up	no
MSTRG.12879	.	MSTRG.12879.1	0	0	1.41107	0	0	0	1.36912	0.453253	0.415826	0.651294	up	no
MSTRG.1288	LEO1	MSTRG.1288.1	0	0	1.51902	0	0	0	1.3907	0.475812	0.415826	0.651294	up	no
MSTRG.12882	.	MSTRG.12882.1	4.51583	4.71625	4.76367	2.97417	3.05864	3.2317	1.38052	0.465213	0.000702077	0.0680397	up	no
MSTRG.12886	ENSSSCG00000028157	MSTRG.12886.1	1.72991	0	2.24711	0	1.1086	0	1.59933	0.677464	0.430647	0.656617	up	no
MSTRG.12888	.	MSTRG.12888.1	0.655278	0	0	1.40454	0	0	0.963748	-0.0532716	0.874202	0.932363	down	no
MSTRG.1289	.	MSTRG.1289.1	0	0.085223	1.20591	1.5903	0	0.586584	0.912674	-0.131829	0.763286	0.865097	down	no
MSTRG.12893	.	MSTRG.12893.1	0	0	0.948868	1.66555	0	0	1.00876	0.0125825	0.963484	0.980443	up	no
MSTRG.12896	.	MSTRG.12896.1	0	0	1.36901	0	0	0.067566	1.327	0.408166	0.454951	0.657377	up	no
MSTRG.12898	.	MSTRG.12898.1	6.02038	11.1764	13.244	8.48759	10.8953	8.51086	1.03425	0.0485844	0.906444	0.949733	up	no
MSTRG.12899	.	MSTRG.12899.1	0.119765	0	0	1.49761	0	0	0.83825	-0.254547	0.190514	0.453	down	no
MSTRG.12902	.	MSTRG.12902.1	12.8798	11.8434	12.1892	21.4383	10.4662	14.1169	0.892385	-0.164262	0.357837	0.624406	down	no
MSTRG.12911	.	MSTRG.12911.1	0.675412	0	0	1.07004	0	1.68394	0.687373	-0.540835	0.405676	0.651294	down	no
MSTRG.1292	.	MSTRG.1292.1	0	0	1.38058	0	0	0	1.36292	0.4467	0.415826	0.651294	up	no
MSTRG.12920	.	MSTRG.12920.1	2.47136	1.63136	1.94096	1.48233	1.54513	1.36915	1.21997	0.28685	0.130337	0.363942	up	no
MSTRG.12925	.	MSTRG.12925.1	6.86981	0	10.11	3.97442	5.67368	0	1.55984	0.641399	0.69165	0.818973	up	no
MSTRG.12926	.	MSTRG.12926.1	0	0	1.6458	0	0	0	1.41529	0.501099	0.415826	0.651294	up	no
MSTRG.12928	.	MSTRG.12928.1	0	0	0	1.77267	0	0	0.787653	-0.344368	0.112571	0.332092	down	no
MSTRG.12929	.	MSTRG.12929.1	0	0	0	1.42819	0	0	0.812494	-0.29957	0.112571	0.332092	down	no
MSTRG.12930	.	MSTRG.12930.1	0.235801	0	0	2.79239	0	0.153449	0.743962	-0.426698	0.16129	0.41548	down	no
MSTRG.12938	.	MSTRG.12938.1	0.758604	0	2.12422	0	0.266525	0.593823	1.38622	0.471154	0.488073	0.673126	up	no
MSTRG.12940	.	MSTRG.12940.1	1.09191	1.34039	0.444993	0	0.350494	0.886432	1.32695	0.408111	0.186937	0.449257	up	no
MSTRG.12942	.	MSTRG.12942.1	0	0	1.19074	0	1.37311	0	0.949407	-0.074902	0.914376	0.953883	down	no
MSTRG.12943	.	MSTRG.12943.1	7.66251	18.1159	10.6743	2.20026	3.02257	3.03807	3.22228	1.68808	0.0186523	0.194788	up	yes
MSTRG.12945	.	MSTRG.12945.1	0	0	0	1.51563	0	0.730305	0.653556	-0.613618	0.116462	0.338555	down	no
MSTRG.12947	.	MSTRG.12947.1	1.49262	0	0	0	0	0	1.35696	0.440373	0.453915	0.656617	up	no
MSTRG.12949	.	MSTRG.12949.1	1.1207	1.06549	1.50463	2.18711	1.28854	1.36098	0.891957	-0.164954	0.0719317	0.332092	down	no
MSTRG.12950	.	MSTRG.12950.1	0	0	0	1.57404	0.245199	0	0.736744	-0.440765	0.0800328	0.332092	down	no
MSTRG.12951	.	MSTRG.12951.1	0.39869	0	0	1.40836	0	0	0.910658	-0.135019	0.594858	0.752981	down	no
MSTRG.12963	.	MSTRG.12963.1	5.78358	4.0636	7.29508	6.92389	2.93016	4.43553	1.27044	0.345327	0.20745	0.473853	up	no
MSTRG.12964	.	MSTRG.12964.1	0.526965	0.939157	0.647488	1.37162	2.26953	1.20024	0.647893	-0.626173	0.064312	0.332092	down	no
MSTRG.12965	.	MSTRG.12965.1	7.60438	6.32108	7.59003	9.18767	6.595	8.92123	0.908034	-0.139181	0.40918	0.651294	down	no
MSTRG.1297	.	MSTRG.1297.1	0.177048	0	0.248618	1.6069	0	0	0.913451	-0.1306	0.0739531	0.332092	down	no
MSTRG.12975	.	MSTRG.12975.1	0	0.544127	1.61171	0.146322	0	0	1.56035	0.641867	0.251584	0.527739	up	no
MSTRG.12976	.	MSTRG.12976.1	0	1.33797	1.30303	0.860877	0.865549	1.11	0.895904	-0.158585	0.761177	0.863974	down	no
MSTRG.12979	.	MSTRG.12979.1	1.23257	1.59864	0	0	2.82239	0	1.04958	0.0698166	0.932316	0.96407	up	no
MSTRG.12981	.	MSTRG.12981.1	0.164676	0	0	1.53082	0	0	0.846717	-0.240048	0.236596	0.508907	down	no
MSTRG.12982	.	MSTRG.12982.1	0	0.298337	0.49707	2.66561	0	0	0.923696	-0.11451	0.656565	0.795496	down	no
MSTRG.12983	.	MSTRG.12983.1	0	0	0.442573	2.11777	0.56971	0	0.734547	-0.445073	0.175964	0.435885	down	no
MSTRG.12984	.	MSTRG.12984.1	0	0.312437	0.16658	2.19287	0	0	0.875673	-0.191537	0.51893	0.695684	down	no
MSTRG.12985	.	MSTRG.12985.1	0	0	0	1.44582	0	0	0.81112	-0.302013	0.112571	0.332092	down	no
MSTRG.12986	.	MSTRG.12986.1	0	0	0	2.23851	0	1.2177	0.560331	-0.835649	0.12807	0.359841	down	no
MSTRG.12988	.	MSTRG.12988.1	0	0	0.82864	1.60181	0	0	0.99169	-0.0120393	0.960267	0.978656	down	no
MSTRG.12989	.	MSTRG.12989.1	0	0	0	0	0	1.15092	0.746393	-0.421992	0.34735	0.613054	down	no
MSTRG.12990	.	MSTRG.12990.1	0	0.470715	0.320045	1.84018	0	0	0.974254	-0.0376308	0.902687	0.947598	down	no
MSTRG.12991	.	MSTRG.12991.1	0	0	0	2.00048	0	0	0.773229	-0.371032	0.112571	0.332092	down	no
MSTRG.12992	.	MSTRG.12992.1	0.833957	0.341674	1.13855	1.65385	0	0	1.39984	0.485266	0.00937088	0.146199	up	no
MSTRG.12993	.	MSTRG.12993.1	0	0	0.589899	1.67908	0	0	0.936938	-0.0939741	0.579071	0.741615	down	no
MSTRG.12994	.	MSTRG.12994.1	0.420489	0	0	1.5993	0	0	0.899175	-0.153326	0.570211	0.735366	down	no
MSTRG.12995	.	MSTRG.12995.1	0.505008	0	0	1.87546	0	0	0.895302	-0.159554	0.603883	0.759388	down	no
MSTRG.12996	.	MSTRG.12996.1	0.875991	0.527433	0	2.47452	0	0	1.05081	0.0714958	0.883886	0.9372	up	no
MSTRG.12997	.	MSTRG.12997.1	0.663856	0	0	0	0	0	1.18549	0.245486	0.453915	0.656617	up	no
MSTRG.12998	.	MSTRG.12998.1	0.451254	0.555953	0.484159	2.39227	0	0.862538	0.885602	-0.175269	0.640502	0.785195	down	no
MSTRG.130	MTRF1L	MSTRG.130.1	0	0	1.62579	0	0	0	1.41146	0.49719	0.415826	0.651294	up	no
MSTRG.13000	.	MSTRG.13000.1	1.3721	0	0	0	0	0	1.33466	0.416477	0.453915	0.656617	up	no
MSTRG.13004	.	MSTRG.13004.1	1.65463	0	1.94836	0	0	0	2.03863	1.0276	0.165009	0.421417	up	no
MSTRG.13007	.	MSTRG.13007.1	0	1.45772	0.986655	0.682839	0	0	1.4932	0.578404	0.316222	0.601274	up	no
MSTRG.13008	.	MSTRG.13008.1	0	0.394593	0	0	1.42281	0	0.788891	-0.342102	0.498665	0.680554	down	no
MSTRG.13009	.	MSTRG.13009.1	1.90038	1.42741	1.90261	1.56197	0.98763	1.23668	1.24446	0.31552	0.0414016	0.286632	up	no
MSTRG.1301	.	MSTRG.1301.1	0	0	0	1.91502	0	0	0.778476	-0.361275	0.112571	0.332092	down	no
MSTRG.13011	.	MSTRG.13011.1	9.324	0	9.91071	6.82338	6.15705	5.86081	0.712133	-0.489782	0.726303	0.841311	down	no
MSTRG.13013	.	MSTRG.13013.1	4.72246	4.53241	5.74898	8.76264	8.62256	8.30518	0.630138	-0.66626	0.00639166	0.12869	down	no
MSTRG.13014	.	MSTRG.13014.1	0	0	0	2.42028	0	0	0.749889	-0.415251	0.112571	0.332092	down	no
MSTRG.13015	.	MSTRG.13015.1	0.108604	0	0	2.58451	0	0.424048	0.670752	-0.576149	0.0961837	0.332092	down	no
MSTRG.13016	.	MSTRG.13016.1	0	0.200768	0.200704	0	1.27995	0	0.823078	-0.280898	0.547603	0.718501	down	no
MSTRG.13017	.	MSTRG.13017.1	0	0	0	1.37694	0	0	0.816561	-0.292367	0.112571	0.332092	down	no
MSTRG.1302	.	MSTRG.1302.1	0.478114	0	0	2.17516	0	0	0.869508	-0.201728	0.518926	0.695684	down	no
MSTRG.13025	MARCH4	MSTRG.13025.1	0.944522	2.32038	1.81902	1.55642	1.81324	2.17003	0.909637	-0.136638	0.642887	0.786739	down	no
MSTRG.13028	.	MSTRG.13028.1	4.59351	2.8531	4.33839	1.81668	2.47587	2.23254	1.52338	0.607277	0.0682693	0.332092	up	no
MSTRG.13030	.	MSTRG.13030.1	5.4254	3.28787	4.93904	2.68017	2.66822	2.40924	1.54458	0.627214	0.0535449	0.326959	up	no
MSTRG.13040	ARPC2	MSTRG.13040.1	0.734055	1.94466	1.82877	0	2.26322	2.68728	0.938135	-0.0921323	0.801004	0.888912	down	no
MSTRG.13045	.	MSTRG.13045.1	0.972541	1.2715	1.38755	1.64636	1.22026	1.08723	0.976233	-0.0347021	0.750827	0.857447	down	no
MSTRG.13046	.	MSTRG.13046.1	1.39476	1.3606	1.66867	1.10622	1.42645	1.38611	1.06248	0.0874387	0.36555	0.633003	up	no
MSTRG.13062	.	MSTRG.13062.1	0	0	0.140228	1.63366	0	0	0.835427	-0.259414	0.0720151	0.332092	down	no
MSTRG.13064	.	MSTRG.13064.1	0	0	1.3327	0	0	0	1.35307	0.436236	0.415826	0.651294	up	no
MSTRG.13067	ENSSSCG00000026964	MSTRG.13067.1	2.3223	2.19332	2.34682	2.53854	3.10225	1.87107	0.951613	-0.0715536	0.71006	0.830758	down	no
MSTRG.13069	ENSSSCG00000026964	MSTRG.13069.1	0.696012	0.468024	0.79832	1.30699	1.54648	1.20659	0.70309	-0.50822	0.0260975	0.230707	down	no
MSTRG.13081	PTPRN	MSTRG.13081.1	1.2785	0.785706	1.04727	2.47205	1.37891	0.499196	0.933561	-0.0991831	0.71764	0.835565	down	no
MSTRG.1309	.	MSTRG.1309.1	1.31741	0	0.215829	0	0	0	1.41999	0.505879	0.321469	0.607532	up	no
MSTRG.13106	.	MSTRG.13106.1;MSTRG.13106.2;MSTRG.13106.3	1.74295	1.20349	0.912802	0.338677	0.201223	0.125023	1.87584	0.907539	0.0167797	0.185867	up	no
MSTRG.13107	.	MSTRG.13107.1	1.40846	2.7081	0.427845	0.829922	0.578163	0.564366	1.40222	0.487715	0.376605	0.64414	up	no
MSTRG.13109	.	MSTRG.13109.1	1.67185	2.50502	1.47077	0.407425	0.607207	0.478887	1.872	0.904578	0.011748	0.1613	up	no
MSTRG.13110	.	MSTRG.13110.1	0.89119	1.84062	1.29672	0	0.326932	0.107398	1.98298	0.987667	0.0162337	0.183954	up	no
MSTRG.13112	.	MSTRG.13112.1	2.21373	0	0	0	0	0	1.47722	0.562889	0.453915	0.656617	up	no
MSTRG.13113	.	MSTRG.13113.1	1.88723	0	0.171767	0	0	0	1.50824	0.592869	0.364503	0.632002	up	no
MSTRG.13114	.	MSTRG.13114.1	0	0	0	1.6463	0.304539	0	0.719015	-0.475906	0.0827805	0.332092	down	no
MSTRG.13115	.	MSTRG.13115.1	0	0	0	2.07453	0	0	0.76883	-0.379264	0.112571	0.332092	down	no
MSTRG.13116	.	MSTRG.13116.1	1.57222	0	0.29706	1.71944	0	0	1.19058	0.251663	0.617943	0.769412	up	no
MSTRG.13122	.	MSTRG.13122.1	1.26252	0	0	2.48529	0	0	0.980822	-0.0279367	0.958208	0.97765	down	no
MSTRG.13124	.	MSTRG.13124.1	1.31741	0	0	0	0	0	1.3243	0.405231	0.453915	0.656617	up	no
MSTRG.13125	.	MSTRG.13125.1	2.44695	2.01391	2.76488	2.14356	1.79158	1.61723	1.21866	0.285301	0.0484446	0.311495	up	no
MSTRG.13132	.	MSTRG.13132.1	0.29633	0	2.47698	0	0	0	1.70165	0.766937	0.303498	0.587063	up	no
MSTRG.13134	.	MSTRG.13134.1	2.04273	1.60408	0	1.51689	1.97626	0	1.03309	0.0469637	0.957694	0.977476	up	no
MSTRG.13135	.	MSTRG.13135.1	2.0185	4.01454	2.50909	2.87931	2.39195	0	1.69707	0.763046	0.347753	0.613528	up	no
MSTRG.13136	.	MSTRG.13136.1	1.59734	0	0	0.814078	0	1.93763	0.792985	-0.334635	0.685555	0.815129	down	no
MSTRG.13137	.	MSTRG.13137.1	0.390974	0	1.36112	0	0	0	1.51738	0.601586	0.235523	0.507282	up	no
MSTRG.13138	.	MSTRG.13138.1	0	0	0	0.726772	1.02757	0.667876	0.551745	-0.857927	0.00287589	0.100884	down	no
MSTRG.13142	.	MSTRG.13142.1	0	0	1.4123	0	0.143758	0	1.30053	0.379098	0.499229	0.680941	up	no
MSTRG.13143	.	MSTRG.13143.1	0.224448	0	0	1.41879	0.061754	0	0.850376	-0.233827	0.269857	0.549235	down	no
MSTRG.13144	.	MSTRG.13144.1	0.298146	0.728821	0	0.884233	0	0	1.11402	0.15578	0.688615	0.816979	up	no
MSTRG.13145	.	MSTRG.13145.1	1.07696	0	1.96609	0	0	0	1.88213	0.912364	0.177588	0.438163	up	no
MSTRG.13146	.	MSTRG.13146.1	1.50665	0	0	0	0	0	1.3595	0.443079	0.453915	0.656617	up	no
MSTRG.13147	.	MSTRG.13147.1	0	0	0	1.8657	0	0	0.781592	-0.355512	0.112571	0.332092	down	no
MSTRG.13148	.	MSTRG.13148.1	0	0	0	1.61168	0	0	0.798758	-0.324169	0.112571	0.332092	down	no
MSTRG.13149	.	MSTRG.13149.1	1.6556	2.4157	1.89246	1.78705	1.46949	1.39243	1.17902	0.237585	0.183627	0.445269	up	no
MSTRG.13152	.	MSTRG.13152.1	0	0	0	1.69003	0	0	0.793251	-0.33415	0.112571	0.332092	down	no
MSTRG.13155	.	MSTRG.13155.1	0	0	0	2.1009	0	0	0.767294	-0.382149	0.112571	0.332092	down	no
MSTRG.13156	.	MSTRG.13156.1	0	1.16838	1.07839	1.39038	0	0.580359	1.12911	0.17518	0.745799	0.854128	up	no
MSTRG.13158	.	MSTRG.13158.1	0.276717	0	0	1.62994	0.739015	0.36015	0.622104	-0.684772	0.0416213	0.287512	down	no
MSTRG.13159	.	MSTRG.13159.1	0	0	0	2.40216	0	0	0.750822	-0.413458	0.112571	0.332092	down	no
MSTRG.13160	.	MSTRG.13160.1	0	0.993132	1.67708	2.83321	1.28269	1.74855	0.635662	-0.653667	0.271501	0.550926	down	no
MSTRG.13161	.	MSTRG.13161.1	0	0	0	1.55034	0.173343	0	0.755388	-0.40471	0.0787816	0.332092	down	no
MSTRG.13165	.	MSTRG.13165.1	0	1.33959	2.05505	1.40234	1.47697	1.42113	0.794526	-0.331834	0.599784	0.756327	down	no
MSTRG.13166	.	MSTRG.13166.1	0	0	1.38961	1.85347	0.262516	0.840687	0.773384	-0.370743	0.459195	0.660857	down	no
MSTRG.13167	.	MSTRG.13167.1	0	0	0	1.45538	0	0	0.810379	-0.303331	0.112571	0.332092	down	no
MSTRG.13168	.	MSTRG.13168.1	0	0.383731	0	1.5929	0	0	0.884518	-0.177036	0.609665	0.763436	down	no
MSTRG.13170	.	MSTRG.13170.1	0.029491	0.646244	0.155094	1.91765	0	0	0.965119	-0.0512209	0.898455	0.945191	down	no
MSTRG.13171	.	MSTRG.13171.1	0.769038	0.813089	1.09592	1.5571	1.46887	0	1.07437	0.103493	0.831718	0.907124	up	no
MSTRG.13174	.	MSTRG.13174.1	0.550917	0.408538	0.870432	1.4889	1.84217	1.45497	0.617801	-0.694785	0.022875	0.215983	down	no
MSTRG.13175	.	MSTRG.13175.1	0.845796	0.237862	1.19411	1.8572	1.16228	0.738428	0.817241	-0.291166	0.318774	0.604418	down	no
MSTRG.13180	.	MSTRG.13180.1	2.25305	2.22991	1.63828	1.91026	2.71481	2.2811	0.900171	-0.151729	0.257251	0.534627	down	no
MSTRG.13191	.	MSTRG.13191.1	0.213886	0	0	1.36589	0	0	0.872158	-0.197338	0.323921	0.609889	down	no
MSTRG.13199	ENSSSCG00000016275	MSTRG.13199.1	0.129353	0.64902	1.6149	0	0	1.86112	1.14658	0.197343	0.791697	0.883385	up	no
MSTRG.132	.	MSTRG.132.1	0.597979	0	0	0	1.85147	0	0.782124	-0.354531	0.582692	0.744435	down	no
MSTRG.13206	.	MSTRG.13206.1	0	0	2.40197	0	0	0	1.54817	0.630567	0.415826	0.651294	up	no
MSTRG.13207	.	MSTRG.13207.1	0.918196	1.17266	1.33712	3.33832	1.72985	1.79124	0.69712	-0.520521	0.0134468	0.170391	down	no
MSTRG.13209	ENSSSCG00000022392	MSTRG.13209.1	0	1.2364	0	1.45853	0	0	1.03873	0.0548183	0.928501	0.96237	up	no
MSTRG.13214	.	MSTRG.13214.1	0	0	0	1.54959	0	0	0.803269	-0.316045	0.112571	0.332092	down	no
MSTRG.13218	EFHD1	MSTRG.13218.1	0.680909	0.454721	1.02256	1.17931	1.37385	1.21116	0.758338	-0.399086	0.0956201	0.332092	down	no
MSTRG.13219	EFHD1	MSTRG.13219.1	1.32352	1.78615	2.1071	3.77611	1.0571	2.44191	0.893924	-0.161776	0.608554	0.762729	down	no
MSTRG.13223	.	MSTRG.13223.1	1.424	0.988862	1.23984	1.30368	1.62759	1.51917	0.884203	-0.177551	0.200028	0.465035	down	no
MSTRG.13224	.	MSTRG.13224.1	0.328599	0.603794	0.811566	1.46993	0.362547	0	1.13033	0.176743	0.47883	0.664845	up	no
MSTRG.13225	.	MSTRG.13225.1	0.466161	0	0	0	1.53807	0	0.794691	-0.331535	0.558232	0.726231	down	no
MSTRG.1323	.	MSTRG.1323.1	0.993458	0	1.18679	0.761897	0	0	1.45835	0.544338	0.192914	0.455313	up	no
MSTRG.13230	.	MSTRG.13230.1	0.204837	0.619093	1.74485	0.348346	1.83774	1.79419	0.747223	-0.420389	0.441608	0.656617	down	no
MSTRG.13231	.	MSTRG.13231.1	0.282995	0	0	1.89071	0.078649	0	0.823454	-0.28024	0.275075	0.555259	down	no
MSTRG.13235	.	MSTRG.13235.1	0.876459	0	0	1.9554	0	0	0.957633	-0.0624556	0.88159	0.936148	down	no
MSTRG.13240	.	MSTRG.13240.1	1.12224	0.421468	1.74469	0.927312	1.38145	1.12156	0.947876	-0.0772299	0.834324	0.908519	down	no
MSTRG.13242	.	MSTRG.13242.1	2.19814	2.24222	1.6022	1.57814	2.9086	3.71007	0.783616	-0.351782	0.0528242	0.324685	down	no
MSTRG.13243	.	MSTRG.13243.1	1.25208	0.076947	0	1.85242	0	0	1.0501	0.0705265	0.890745	0.940963	up	no
MSTRG.13245	.	MSTRG.13245.1	0	0.322446	0.187855	0	1.57448	0	0.806223	-0.310749	0.558943	0.726886	down	no
MSTRG.13248	.	MSTRG.13248.1	0	0.239205	0	1.49878	0	0.857314	0.680739	-0.554826	0.220912	0.490282	down	no
MSTRG.1325	.	MSTRG.1325.1	0	0	0	1.67606	0	0	0.794218	-0.332393	0.112571	0.332092	down	no
MSTRG.13258	.	MSTRG.13258.1	7.48947	7.02641	6.11469	5.75012	7.60134	7.56865	0.965318	-0.0509244	0.517214	0.694704	down	no
MSTRG.13260	ENSSSCG00000024859	MSTRG.13260.1	0.800893	1.55861	0	0	0	0	1.62697	0.702192	0.212975	0.480473	up	no
MSTRG.13262	ENSSSCG00000024859	MSTRG.13262.1	0.157815	1.45478	0	0.625935	0	0	1.23679	0.306604	0.599089	0.755794	up	no
MSTRG.13265	.	MSTRG.13265.1	0	0	1.53995	0	0	0	1.39481	0.480072	0.415826	0.651294	up	no
MSTRG.13268	.	MSTRG.13268.1	1.40002	0	0	0	0	0	1.33989	0.42212	0.453915	0.656617	up	no
MSTRG.1327	COPS2	MSTRG.1327.1	0	0.844708	0	1.58183	0	0	0.967619	-0.0474892	0.925129	0.960272	down	no
MSTRG.13274	.	MSTRG.13274.1	1.28542	1.51323	1.67825	1.20413	2.16887	1.69485	0.910278	-0.13562	0.363719	0.631125	down	no
MSTRG.13276	.	MSTRG.13276.1	0.629595	0	0	1.04447	0	0	0.995827	-0.00603343	0.984813	0.991779	down	no
MSTRG.13277	.	MSTRG.13277.1	1.47294	0	0	0	0	0	1.35336	0.436551	0.453915	0.656617	up	no
MSTRG.13278	.	MSTRG.13278.1	0.526291	0	0	0	1.41695	0	0.820705	-0.285065	0.604244	0.759483	down	no
MSTRG.13279	.	MSTRG.13279.1	0	0	0	1.51268	0	0	0.806015	-0.311121	0.112571	0.332092	down	no
MSTRG.1329	COPS2	MSTRG.1329.1	0	0.391316	0	1.83698	0	0	0.867551	-0.20498	0.575911	0.73916	down	no
MSTRG.13291	ENSSSCG00000016337	MSTRG.13291.1	5.5672	6.38559	7.02631	4.11575	5.08387	3.09287	1.45687	0.542875	0.0865126	0.332092	up	no
MSTRG.13295	.	MSTRG.13295.1	4.88051	5.44327	4.98938	3.42889	2.90892	3.68164	1.41203	0.497774	0.0160098	0.183072	up	no
MSTRG.13298	ENSSSCG00000020996	MSTRG.13298.1	5.5672	6.38559	7.02631	4.11575	5.08387	3.09287	1.45687	0.542875	0.0865126	0.332092	up	no
MSTRG.13299	.	MSTRG.13299.1	0	0	0	1.41467	0	0	0.813557	-0.297685	0.112571	0.332092	down	no
MSTRG.13304	.	MSTRG.13304.1	1.10556	0	0	1.15189	0	0	1.07194	0.100227	0.831012	0.906591	up	no
MSTRG.13307	TWIST2	MSTRG.13307.1	0	0	0	1.52771	0	0	0.804892	-0.313134	0.112571	0.332092	down	no
MSTRG.13309	.	MSTRG.13309.1	1.33903	0	0	0	0	0	1.32842	0.409709	0.453915	0.656617	up	no
MSTRG.13315	.	MSTRG.13315.1	0.246345	1.43823	0	0.0916	0	0	1.38863	0.473659	0.368887	0.636714	up	no
MSTRG.13316	.	MSTRG.13316.1	0	0	0	2.69542	0	0	0.736431	-0.441377	0.112571	0.332092	down	no
MSTRG.13317	.	MSTRG.13317.1	0	0	0	2.8831	0	0	0.727941	-0.458106	0.112571	0.332092	down	no
MSTRG.13318	.	MSTRG.13318.1	0	0.900527	0.457229	1.22528	1.60124	0	0.801207	-0.319753	0.616861	0.768607	down	no
MSTRG.13319	.	MSTRG.13319.1	0	0	0	0	0	1.42195	0.713319	-0.487381	0.34735	0.613054	down	no
MSTRG.1332	SHC4	MSTRG.1332.1	1.3048	0	3.29219	0	0	0	2.22357	1.15288	0.191006	0.45356	up	no
MSTRG.13329	.	MSTRG.13329.1	0	0	0	1.95618	1.417	0	0.55288	-0.854963	0.150048	0.396845	down	no
MSTRG.13333	ENSSSCG00000016368	MSTRG.13333.1	1.64047	0	0	0	0	0	1.38334	0.468156	0.453915	0.656617	up	no
MSTRG.13345	.	MSTRG.13345.1	0	0.519584	0	1.61976	0	0	0.90828	-0.138792	0.727716	0.84209	down	no
MSTRG.13348	SNED1	MSTRG.13348.1	0	0	1.36041	0.508278	0	0.535209	1.04779	0.0673541	0.899438	0.945541	up	no
MSTRG.1335	CEP152	MSTRG.1335.1	0	0.982033	1.78361	2.96582	0	0	1.2895	0.366815	0.507746	0.687346	up	no
MSTRG.13353	.	MSTRG.13353.1	2.54873	4.99274	4.48611	4.35222	4.98604	4.82813	0.844408	-0.243987	0.433708	0.656617	down	no
MSTRG.13359	.	MSTRG.13359.1	0.289957	0	0	0.6469	0.638221	1.50953	0.564038	-0.826136	0.0481521	0.310604	down	no
MSTRG.13362	.	MSTRG.13362.1	0	0	0	0	0	1.57031	0.697304	-0.52014	0.34735	0.613054	down	no
MSTRG.13366	.	MSTRG.13366.1;MSTRG.13366.2	2.39311	4.36661	4.61586	5.38134	5.54562	5.09254	0.739141	-0.436078	0.208987	0.475767	down	no
MSTRG.13367	.	MSTRG.13367.1	0.662964	0	1.37016	1.43857	0.992396	0.881552	0.789201	-0.341535	0.427322	0.656617	down	no
MSTRG.13368	.	MSTRG.13368.1;MSTRG.13368.2	0.526224	0	0.767394	1.80841	1.15933	1.03431	0.628807	-0.66931	0.0665927	0.332092	down	no
MSTRG.13369	.	MSTRG.13369.1	0	0	1.98134	0.455226	0	0	1.35276	0.435908	0.486266	0.671577	up	no
MSTRG.1337	FBN1	MSTRG.1337.1	1.5499	0	0	0	0	0.201721	1.27463	0.350082	0.559004	0.726897	up	no
MSTRG.13372	.	MSTRG.13372.1	0	0	0	1.1808	0	0	0.833188	-0.263286	0.112571	0.332092	down	no
MSTRG.13374	.	MSTRG.13374.1	0.102043	0.127981	0.341174	0.232306	0	1.55713	0.792147	-0.336159	0.532345	0.706073	down	no
MSTRG.13375	.	MSTRG.13375.1	0	0.237718	0	2.00222	0.490982	0	0.708326	-0.497514	0.213422	0.480944	down	no
MSTRG.13377	.	MSTRG.13377.1	0	0.124765	0	2.05659	0	0	0.79835	-0.324908	0.249	0.524467	down	no
MSTRG.13378	.	MSTRG.13378.1	1.2361	0.75885	0	1.91434	0	1.66797	0.833755	-0.262305	0.717271	0.835349	down	no
MSTRG.13379	.	MSTRG.13379.1	0.864546	0	1.10638	0.581595	1.80104	1.86075	0.650439	-0.620514	0.270273	0.549631	down	no
MSTRG.1338	.	MSTRG.1338.1	0.410854	0	0	1.45132	0.322016	0	0.817064	-0.291479	0.348226	0.614064	down	no
MSTRG.13380	.	MSTRG.13380.1	0.956293	0	0.324325	0	0	1.83148	0.929654	-0.105234	0.877496	0.934045	down	no
MSTRG.13383	ENSSSCG00000029792	MSTRG.13383.1	1.32844	0	1.38289	2.45714	2.03223	1.81676	0.594879	-0.749333	0.191986	0.45433	down	no
MSTRG.13391	.	MSTRG.13391.1	0	0.272611	1.65118	3.10396	1.48232	0	0.773264	-0.370967	0.581151	0.743197	down	no
MSTRG.13394	.	MSTRG.13394.1	0.448423	0	0	0.843366	1.67918	1.41433	0.479782	-1.05955	0.0171913	0.187625	down	yes
MSTRG.13396	.	MSTRG.13396.1	0	0	0	1.41558	0	0	0.813485	-0.297812	0.112571	0.332092	down	no
MSTRG.13400	.	MSTRG.13400.1	0	0	0	1.62443	0	0	0.797848	-0.325814	0.112571	0.332092	down	no
MSTRG.13402	FAM134B	MSTRG.13402.1	0	0	1.97129	0	0	0	1.47514	0.560854	0.415826	0.651294	up	no
MSTRG.13403	FAM134B	MSTRG.13403.1	0.951928	1.74597	1.28936	1.60374	0	0	1.83521	0.875943	0.0486262	0.312167	up	no
MSTRG.13404	FAM134B	MSTRG.13404.1	0	0	0	1.51717	0	0	0.805679	-0.311723	0.112571	0.332092	down	no
MSTRG.13405	FAM134B	MSTRG.13405.1	0.396084	0	0.445849	1.53472	0	0	1.02576	0.0366987	0.697065	0.822641	up	no
MSTRG.13406	FAM134B	MSTRG.13406.1	0.72144	0	0.886442	1.39755	0	0	1.2256	0.293487	0.24815	0.523535	up	no
MSTRG.13408	FAM134B	MSTRG.13408.1	0	0	0.106525	1.64473	0.07156	0	0.804087	-0.314576	0.0617384	0.332092	down	no
MSTRG.1341	.	MSTRG.1341.1	3.34162	3.46306	3.40203	2.78734	2.28097	1.5567	1.4265	0.51248	0.0305128	0.248131	up	no
MSTRG.13410	.	MSTRG.13410.1	3.0814	1.97259	3.36548	4.86956	4.22301	4.74575	0.680959	-0.55436	0.0606887	0.332092	down	no
MSTRG.13412	ENSSSCG00000016795	MSTRG.13412.1	1.74253	2.03585	2.09338	1.74115	2.19907	1.79842	1.00766	0.0110141	0.912451	0.95304	up	no
MSTRG.13414	.	MSTRG.13414.1	0	1.34936	0	1.32763	0	0	1.06825	0.095247	0.8803	0.935435	up	no
MSTRG.13415	.	MSTRG.13415.1	0	0.619026	0	0	0	1.19096	0.860058	-0.217495	0.654963	0.794344	down	no
MSTRG.13416	.	MSTRG.13416.1	0	0	0	0	0.818788	1.40844	0.568129	-0.815709	0.0202204	0.202744	down	no
MSTRG.13417	.	MSTRG.13417.1	0	0.542707	0.658948	1.19648	0	1.91947	0.756713	-0.402182	0.540134	0.712248	down	no
MSTRG.13418	.	MSTRG.13418.1	1.23716	0	1.44185	2.52452	3.03859	1.44273	0.557549	-0.842831	0.197956	0.462257	down	no
MSTRG.13419	.	MSTRG.13419.1	0	0.162631	0.426366	1.94194	1.22418	1.70145	0.464969	-1.10479	0.00923611	0.145178	down	yes
MSTRG.13420	.	MSTRG.13420.1	0	0.820318	1.53077	0	0	0	1.67606	0.745077	0.20109	0.466518	up	no
MSTRG.13421	.	MSTRG.13421.1	2.39005	1.1312	1.84882	4.1066	3.03032	2.6721	0.671473	-0.5746	0.0685412	0.332092	down	no
MSTRG.13422	.	MSTRG.13422.1	0.257876	0.316957	0.633712	1.52913	0	0	1.12721	0.172757	0.180346	0.441415	up	no
MSTRG.13423	.	MSTRG.13423.1	0.69243	0	0.521163	1.53773	1.61279	0.621047	0.640376	-0.643008	0.151893	0.399514	down	no
MSTRG.13425	.	MSTRG.13425.1;MSTRG.13425.2;MSTRG.13425.3	4.31814	4.17917	6.18387	7.67261	8.09971	7.42768	0.67207	-0.573316	0.0479621	0.309984	down	no
MSTRG.13426	.	MSTRG.13426.1	0.966391	0.943409	1.54598	2.42125	1.70608	1.72737	0.749313	-0.416359	0.0367796	0.272755	down	no
MSTRG.1343	.	MSTRG.1343.1	0	0	1.29303	0	0.663843	0	1.10598	0.145324	0.807368	0.892757	up	no
MSTRG.13430	DROSHA	MSTRG.13430.1	0	0	0	1.35979	1.55308	0	0.57069	-0.809221	0.1784	0.439193	down	no
MSTRG.13435	PDZD2	MSTRG.13435.1	1.88401	1.55053	0	0.901347	1.14232	0	1.22157	0.288737	0.703921	0.827137	up	no
MSTRG.13436	PDZD2	MSTRG.13436.1	0.772668	0	0.971362	1.30636	1.02742	1.0969	0.728927	-0.456153	0.258665	0.536338	down	no
MSTRG.13438	PDZD2	MSTRG.13438.1	1.3858	1.37474	1.85183	1.64245	0.839997	1.22279	1.17955	0.238236	0.124556	0.35331	up	no
MSTRG.13439	PDZD2	MSTRG.13439.1	0	0	2.4493	0	0	0	1.55583	0.637682	0.415826	0.651294	up	no
MSTRG.13440	.	MSTRG.13440.1	0.677105	0.832234	1.6621	1.67849	0	0	1.61401	0.690651	0.0235953	0.219373	up	no
MSTRG.13443	.	MSTRG.13443.1	0.738135	0.38558	0	1.07042	0	0	1.12201	0.166089	0.659103	0.797263	up	no
MSTRG.13444	.	MSTRG.13444.1	0.702465	1.13526	1.16788	1.62694	1.37431	1.11142	0.856194	-0.22399	0.221327	0.490721	down	no
MSTRG.13447	.	MSTRG.13447.1	7.42579	6.15109	8.3521	4.06899	3.48466	2.85953	1.90766	0.931806	0.00471394	0.117566	up	no
MSTRG.13450	.	MSTRG.13450.1	1.86853	1.13739	0	0	0	0	1.79814	0.846508	0.202242	0.468055	up	no
MSTRG.13452	.	MSTRG.13452.1	0	1.17637	0	1.43433	1.17367	0.851006	0.605676	-0.723382	0.211631	0.478987	down	no
MSTRG.13459	.	MSTRG.13459.1	0	0	0	1.58044	1.09282	0	0.603209	-0.729269	0.145928	0.390094	down	no
MSTRG.13464	.	MSTRG.13464.1	0.790447	0.161924	1.39146	0.39189	1.41266	0	1.14642	0.197136	0.747302	0.855303	up	no
MSTRG.13469	ADAMTS12	MSTRG.13469.1	0	4.19296	2.48936	2.18941	1.76875	1.67393	0.920017	-0.120267	0.895362	0.943878	down	no
MSTRG.1347	SLC24A5	MSTRG.1347.1	0	0.433052	0	2.41058	0.077551	0	0.814861	-0.295374	0.480099	0.66592	down	no
MSTRG.13471	.	MSTRG.13471.1	0.83041	1.25128	0.410246	0.469855	0.16866	0.380339	1.3529	0.436057	0.185684	0.448166	up	no
MSTRG.13472	.	MSTRG.13472.1	1.18361	0	1.70281	0.704177	1.42593	0	1.16282	0.217628	0.758386	0.862123	up	no
MSTRG.13477	TTC23L	MSTRG.13477.1	0	0.086209	1.72364	0	0	0	1.46701	0.552874	0.372155	0.639806	up	no
MSTRG.13479	.	MSTRG.13479.1	0.834488	0	0.751776	1.87077	1.37542	0	0.838478	-0.254156	0.641143	0.785531	down	no
MSTRG.13480	.	MSTRG.13480.1	0	0.151392	0.302688	2.10317	0	0.793004	0.704604	-0.505116	0.202097	0.467865	down	no
MSTRG.13483	.	MSTRG.13483.1	1.54726	0.156365	0	0.287664	0.140483	0.167815	1.20737	0.271872	0.618834	0.77001	up	no
MSTRG.13484	.	MSTRG.13484.1	0	0	0.463932	0	0	1.47426	0.810639	-0.302868	0.600015	0.756382	down	no
MSTRG.13487	SPEF2	MSTRG.13487.1	0	2.09941	2.02103	0	0.980243	0.582395	1.35847	0.441982	0.538821	0.711136	up	no
MSTRG.1349	ENSSSCG00000030710	MSTRG.1349.1	0.748909	1.39317	0	0	0	2e-06	1.57821	0.658289	0.210723	0.477657	up	no
MSTRG.13494	.	MSTRG.13494.1	1.04734	1.60084	0	0.378088	0.312601	0.194844	1.3326	0.414248	0.454717	0.657202	up	no
MSTRG.13497	.	MSTRG.13497.1	0.375393	0	0.663931	1.88271	0.231964	0	0.96115	-0.057166	0.722919	0.83913	down	no
MSTRG.13498	.	MSTRG.13498.1	4.68451	5.45513	5.04448	5.13441	3.59663	3.79911	1.20875	0.273518	0.0582671	0.332092	up	no
MSTRG.13499	.	MSTRG.13499.1;MSTRG.13499.2	3.22655	3.33463	2.49203	3.68368	2.4479	2.79363	1.0357	0.0506055	0.764699	0.866104	up	no
MSTRG.1350	.	MSTRG.1350.1	0	0	1.41349	0	0	0	1.36962	0.453771	0.415826	0.651294	up	no
MSTRG.13500	.	MSTRG.13500.1	1.31538	0	1.21142	1.46302	0	1.22831	1.04804	0.0676959	0.908913	0.951073	up	no
MSTRG.13501	.	MSTRG.13501.1	0.622898	1.12681	1.06571	1.48759	0.837455	0.886326	0.965155	-0.0511667	0.765116	0.866361	down	no
MSTRG.13503	.	MSTRG.13503.1	1.4898	1.06576	1.31729	1.54017	0.837086	0	1.45813	0.54412	0.178383	0.439183	up	no
MSTRG.13504	.	MSTRG.13504.1	1.57315	0	0	2.68985	1.51822	0	0.708654	-0.496848	0.533334	0.706898	down	no
MSTRG.13505	.	MSTRG.13505.1	1.60398	0	1.19303	1.60248	0	0.191122	1.36277	0.44654	0.344906	0.613054	up	no
MSTRG.13506	.	MSTRG.13506.1	0	1.49175	0	0	0	1.32958	0.959792	-0.0592069	0.928534	0.962377	down	no
MSTRG.13507	.	MSTRG.13507.1	1.12061	0.882298	0.379234	0	0	0.442833	1.52396	0.607828	0.106044	0.332092	up	no
MSTRG.13508	.	MSTRG.13508.1	1.4381	0.708469	0	0	0	0.827034	1.26248	0.336256	0.552265	0.721813	up	no
MSTRG.13510	.	MSTRG.13510.1	1.44675	1.12709	1.25642	1.7508	1.03854	0.885573	1.07254	0.101037	0.277729	0.558512	up	no
MSTRG.13511	.	MSTRG.13511.1	1.34796	0.968597	1.35242	1.2963	0	0.709046	1.49265	0.577871	0.113673	0.333749	up	no
MSTRG.13512	.	MSTRG.13512.1	1.40085	0	0	0	1.05379	0.896283	0.796079	-0.329017	0.562626	0.729487	down	no
MSTRG.13514	.	MSTRG.13514.1	0	0	1.74443	0	0	0	1.43391	0.51995	0.415826	0.651294	up	no
MSTRG.13518	.	MSTRG.13518.1	0	0	0	1.43223	0	0.307471	0.733137	-0.447846	0.0779682	0.332092	down	no
MSTRG.13519	.	MSTRG.13519.1	1.07123	0	1.37891	1.91964	0	0	1.35248	0.435609	0.231922	0.502729	up	no
MSTRG.13525	.	MSTRG.13525.1	0.239529	0	2.33891	0.089066	0	0	1.61962	0.695654	0.326204	0.612281	up	no
MSTRG.13526	.	MSTRG.13526.1	1.57544	1.06132	1.42733	1.50046	1.8838	1.58119	0.880494	-0.183615	0.256531	0.533861	down	no
MSTRG.1353	.	MSTRG.1353.1	1.38337	0	0	0	0	0	1.33678	0.418763	0.453915	0.656617	up	no
MSTRG.13532	.	MSTRG.13532.1	0	0	0	0	0.219993	0	0.92648	-0.110168	0.339812	0.613054	down	no
MSTRG.13533	.	MSTRG.13533.1	1.01257	1.03748	1.10246	1.70477	1.47178	1.51453	0.807542	-0.308391	0.000438131	0.0592099	down	no
MSTRG.13534	.	MSTRG.13534.1	1.22888	0.833332	0	1.7048	1.47121	0	0.882245	-0.180748	0.795513	0.885793	down	no
MSTRG.13536	.	MSTRG.13536.1	1.15158	0	0	0.930238	0	1.67112	0.761029	-0.393976	0.583106	0.744745	down	no
MSTRG.13540	.	MSTRG.13540.1	0.408545	0	1.45738	0	0	0.743089	1.25012	0.322063	0.592931	0.751596	up	no
MSTRG.13542	.	MSTRG.13542.1	1.50166	0.679347	0	0.905876	1.01177	0	1.04827	0.0680129	0.913913	0.953753	up	no
MSTRG.13543	.	MSTRG.13543.1	0.205427	0.378737	0.841369	1.60409	1.01737	0	0.892291	-0.164413	0.697027	0.822641	down	no
MSTRG.13544	.	MSTRG.13544.1	0	0.856469	0	0.749637	1.03501	0.684408	0.662411	-0.594202	0.181081	0.44253	down	no
MSTRG.13546	.	MSTRG.13546.1	1.50846	0	0	0	0	0.554842	1.14889	0.20024	0.745222	0.853847	up	no
MSTRG.13547	.	MSTRG.13547.1	0.72144	0.532035	0.354577	1.46648	0	0	1.23405	0.303396	0.256589	0.533922	up	no
MSTRG.13549	.	MSTRG.13549.1	0	0	0	0	1.42713	0	0.711398	-0.49127	0.339812	0.613054	down	no
MSTRG.13550	.	MSTRG.13550.1	0	0	0	1.29542	0	0	0.823258	-0.280583	0.112571	0.332092	down	no
MSTRG.13551	.	MSTRG.13551.1	0	0	1.07636	1.58777	0	1.21658	0.766659	-0.383343	0.50433	0.685018	down	no
MSTRG.13553	.	MSTRG.13553.1	0	0	0	1.34652	0	0	0.819027	-0.288018	0.112571	0.332092	down	no
MSTRG.13554	.	MSTRG.13554.1	1.61911	0	0	0	0	0	1.37959	0.464239	0.453915	0.656617	up	no
MSTRG.13555	.	MSTRG.13555.1	1.04335	0	0	1.87563	0	0	0.991624	-0.0121348	0.979153	0.988746	down	no
MSTRG.13556	.	MSTRG.13556.1	0.260847	0	0	1.29979	0	0.439546	0.773673	-0.370205	0.215305	0.483127	down	no
MSTRG.13558	.	MSTRG.13558.1	0	0	0	1.44918	0	0	0.810859	-0.302477	0.112571	0.332092	down	no
MSTRG.13559	.	MSTRG.13559.1	0	0	0.582823	1.49915	0	1.46714	0.673448	-0.570361	0.318247	0.603734	down	no
MSTRG.13560	.	MSTRG.13560.1	0	0.853031	0.888884	2.39014	0	0	1.14083	0.190087	0.66608	0.801386	up	no
MSTRG.13562	.	MSTRG.13562.1	0	0	0	1.7408	0	0	0.789787	-0.340464	0.112571	0.332092	down	no
MSTRG.13563	.	MSTRG.13563.1	0	0	0	1.56316	0	0	0.802272	-0.317836	0.112571	0.332092	down	no
MSTRG.13564	.	MSTRG.13564.1	0	0	1.39356	0	0	0	1.36557	0.449499	0.415826	0.651294	up	no
MSTRG.13566	.	MSTRG.13566.1	0	1.1112	1.38328	0.287315	0	0	1.61879	0.694913	0.2246	0.494272	up	no
MSTRG.13567	.	MSTRG.13567.1	0	0	0	1.38557	0	0	0.815869	-0.29359	0.112571	0.332092	down	no
MSTRG.13568	.	MSTRG.13568.1	0.72144	0.183163	0	1.87781	0	0	0.986155	-0.0201136	0.957585	0.977476	down	no
MSTRG.1357	.	MSTRG.1357.1	0	1.57257	0	0.587514	0	0	1.20156	0.264907	0.67786	0.809369	up	no
MSTRG.13570	.	MSTRG.13570.1	0.543875	0	0	0	0.159764	0	1.09223	0.127282	0.651861	0.792358	up	no
MSTRG.13571	.	MSTRG.13571.1	0	0	0	1.69003	0	0	0.793251	-0.33415	0.112571	0.332092	down	no
MSTRG.13573	.	MSTRG.13573.1	0	0	0	1.61786	0	0	0.798317	-0.324967	0.112571	0.332092	down	no
MSTRG.13574	.	MSTRG.13574.1	1.6674	0	0	0	0	0	1.38804	0.473048	0.453915	0.656617	up	no
MSTRG.13575	.	MSTRG.13575.1	0	0	0	1.36109	0	0	0.817841	-0.290108	0.112571	0.332092	down	no
MSTRG.13577	.	MSTRG.13577.1	1.95619	0	0	0	0	0	1.43655	0.522613	0.453915	0.656617	up	no
MSTRG.13578	.	MSTRG.13578.1	0.263983	1.62154	0.566745	0.905757	0.841843	0	1.16265	0.217421	0.69058	0.818302	up	no
MSTRG.13580	.	MSTRG.13580.1	0.422457	1.08635	0	0.987872	0.681115	0	0.984689	-0.0222599	0.966071	0.981794	down	no
MSTRG.13583	EGFLAM	MSTRG.13583.1	1.26894	1.69256	1.46395	1.40197	1.01609	0.897425	1.20037	0.263474	0.0904989	0.332092	up	no
MSTRG.13584	ENSSSCG00000019645	MSTRG.13584.1	0	1.56093	1.34851	0.910454	0.708573	0	1.26865	0.343297	0.594557	0.752821	up	no
MSTRG.1359	.	MSTRG.1359.1	0	0	0	0	0	1.67645	0.686612	-0.542434	0.34735	0.613054	down	no
MSTRG.13590	.	MSTRG.13590.1	0.10841	0	0.133204	1.41087	0	0	0.880794	-0.183124	0.0985607	0.332092	down	no
MSTRG.13596	.	MSTRG.13596.1	0	0	1.59364	0	0.079398	0.187793	1.27783	0.353693	0.558628	0.726642	up	no
MSTRG.13599	.	MSTRG.13599.1	0	0	0	1.46306	0	0	0.809787	-0.304385	0.112571	0.332092	down	no
MSTRG.13603	C7	MSTRG.13603.1	1.4245	1.47506	1.58481	0.410381	0	1.31517	1.67157	0.741206	0.168957	0.426539	up	no
MSTRG.13607	.	MSTRG.13607.1	1.58089	0	1.40075	0	0	0	1.8767	0.908196	0.166944	0.423593	up	no
MSTRG.13609	.	MSTRG.13609.2	7.67296	7.96675	8.73924	11.1131	7.74386	5.88913	1.06003	0.0841104	0.564014	0.730355	up	no
MSTRG.1361	.	MSTRG.1361.1	0	1.34347	1.43075	0	0	1.22362	1.31635	0.396548	0.5735	0.73741	up	no
MSTRG.13610	.	MSTRG.13610.1	0	0	3.49465	0	0	0	1.71002	0.774016	0.415826	0.651294	up	no
MSTRG.13611	.	MSTRG.13611.1	2.04152	1.65082	1.84833	3.35608	2.29645	2.65707	0.777819	-0.362493	0.0164804	0.184636	down	no
MSTRG.13613	ENSSSCG00000024680	MSTRG.13613.1	0	0	0	1.56826	0	1.16342	0.597208	-0.743694	0.146285	0.390747	down	no
MSTRG.13614	ENSSSCG00000024680	MSTRG.13614.1	1.14468	0	1.21344	1.90019	0	0	1.33565	0.417539	0.246263	0.521239	up	no
MSTRG.13615	ENSSSCG00000024680	MSTRG.13615.1	0	0	0.114297	2.06909	0	0	0.799445	-0.322929	0.0811295	0.332092	down	no
MSTRG.13620	.	MSTRG.13620.1	0.542235	0	0	1.31359	0	0	0.949765	-0.0743578	0.8018	0.889415	down	no
MSTRG.13621	.	MSTRG.13621.1	0	0	0	2.42226	0	0	0.749787	-0.415446	0.112571	0.332092	down	no
MSTRG.13622	.	MSTRG.13622.1	0.056226	0.556537	0.856137	1.55569	0	0.200489	1.09013	0.124506	0.694285	0.820757	up	no
MSTRG.13629	PAIP1	MSTRG.13629.1	13.5142	19.1833	16.0557	20.1067	16.2299	0	2.79425	1.48246	0.379011	0.646391	up	no
MSTRG.1363	SLC28A2	MSTRG.1363.1	0	0	0.695121	0	1.60128	0.395948	0.736292	-0.441651	0.425066	0.656617	down	no
MSTRG.13632	.	MSTRG.13632.1	0.831777	1.67956	1.69272	1.50225	3.17603	0.922762	0.858137	-0.220721	0.646031	0.788621	down	no
MSTRG.13633	.	MSTRG.13633.1	1.13804	0	0	0	0	1.47933	0.911368	-0.133894	0.843302	0.913971	down	no
MSTRG.13634	.	MSTRG.13634.1	0	0	0	1.50626	0.178326	0	0.757243	-0.401171	0.078703	0.332092	down	no
MSTRG.13635	.	MSTRG.13635.1	0	0	0	1.3711	0.573428	0	0.686506	-0.542657	0.113112	0.332906	down	no
MSTRG.13637	.	MSTRG.13637.1	0	0	0	1.54738	0.691748	0	0.656541	-0.607043	0.118164	0.34155	down	no
MSTRG.13638	.	MSTRG.13638.1	0	0.634629	0.865827	1.43243	0	0.961455	0.913076	-0.131193	0.791037	0.882979	down	no
MSTRG.13639	.	MSTRG.13639.1	0.121933	0	0	1.57877	0	0	0.832537	-0.264413	0.188389	0.451139	down	no
MSTRG.1364	.	MSTRG.1364.1	1.89649	0.687395	0.512818	0	1.02981	0.079308	1.43873	0.524793	0.331218	0.613054	up	no
MSTRG.13640	.	MSTRG.13640.1	0	0	0	1.41467	0	0	0.813557	-0.297685	0.112571	0.332092	down	no
MSTRG.13642	ENSSSCG00000026527	MSTRG.13642.1	1.60305	2.10036	1.6777	0	1.73493	2.10254	1.22383	0.291406	0.105423	0.332092	up	no
MSTRG.13648	PARP8	MSTRG.13648.1	1.22332	1.28242	0.248512	1.41669	0	0.712999	1.20805	0.272683	0.610467	0.763906	up	no
MSTRG.13653	ITGA1	MSTRG.13653.1	0	0	0	1.85126	0	0	0.782517	-0.353806	0.112571	0.332092	down	no
MSTRG.13654	ITGA1	MSTRG.13654.1	0	0	1.92178	0	0	0	1.46632	0.552199	0.415826	0.651294	up	no
MSTRG.13659	ENSSSCG00000024947	MSTRG.13659.1	0	0.188856	0.302074	1.64546	0	0	0.923066	-0.115495	0.534485	0.707826	down	no
MSTRG.13660	ENSSSCG00000024947	MSTRG.13660.1	0	0.460916	0.325632	1.44205	0	0.517388	0.860241	-0.217187	0.536491	0.709297	down	no
MSTRG.13661	ENSSSCG00000024947	MSTRG.13661.1	1.35098	0	0	0	0	0	1.33068	0.412165	0.453915	0.656617	up	no
MSTRG.13663	.	MSTRG.13663.1	13.6864	14.7062	16.0209	6.38454	5.81646	3.84374	2.59275	1.37448	0.00458101	0.116952	up	yes
MSTRG.13665	.	MSTRG.13665.1	0	0	0	1.57736	0.250103	0	0.735411	-0.443378	0.0802344	0.332092	down	no
MSTRG.13666	.	MSTRG.13666.1	0	0	0	1.82706	0	0	0.78408	-0.350928	0.112571	0.332092	down	no
MSTRG.13669	ARL15	MSTRG.13669.1	1.38213	0	1.35738	0	0.905635	2.18261	0.910698	-0.134956	0.847829	0.916003	down	no
MSTRG.1367	SHF	MSTRG.1367.1	2.85555	2.47755	1.90114	1.34243	1.6858	0.922981	1.47367	0.559411	0.0803605	0.332092	up	no
MSTRG.13670	.	MSTRG.13670.1	0	0	0	1.89062	0.064129	0	0.761611	-0.392874	0.0919357	0.332092	down	no
MSTRG.13672	.	MSTRG.13672.1	1.44288	0	0	0	0	0	1.34784	0.430654	0.453915	0.656617	up	no
MSTRG.13673	.	MSTRG.13673.1	0	0	1.44489	0	0	0	1.37595	0.460427	0.415826	0.651294	up	no
MSTRG.13674	.	MSTRG.13674.1	0	0	0	1.34817	0	0	0.818892	-0.288255	0.112571	0.332092	down	no
MSTRG.13675	.	MSTRG.13675.1	0	0.162631	0	1.3776	0	0	0.8554	-0.225328	0.356333	0.622739	down	no
MSTRG.13682	.	MSTRG.13682.1	0.426767	0	0	1.58688	0	0	0.901511	-0.149583	0.581443	0.743461	down	no
MSTRG.13690	MAP3K1	MSTRG.13690.1	0	0.428123	0.417149	1.37491	0.597005	0.639696	0.71421	-0.48558	0.103191	0.332092	down	no
MSTRG.13692	MAP3K1	MSTRG.13692.1	0	0	1.58851	0	0	0	1.40427	0.489825	0.415826	0.651294	up	no
MSTRG.13693	MAP3K1	MSTRG.13693.1	0.764626	0	0	1.43009	1.13108	1.06439	0.556878	-0.844566	0.0775068	0.332092	down	no
MSTRG.13694	.	MSTRG.13694.1	0.771402	0.357337	0	1.36932	0	0	1.08713	0.120519	0.759125	0.862544	up	no
MSTRG.13695	.	MSTRG.13695.1	1.11764	0	0.610337	0.738809	1.43501	0	0.950838	-0.0727281	0.904912	0.948983	down	no
MSTRG.13698	.	MSTRG.13698.1	1.46607	0.802545	1.75805	0.900984	0.640777	0.914503	1.29335	0.371111	0.175656	0.435361	up	no
MSTRG.13701	.	MSTRG.13701.1	1.1926	1.60631	0.936112	0	0.929985	0	1.71867	0.78129	0.0986793	0.332092	up	no
MSTRG.13703	.	MSTRG.13703.1	1.39082	0	0	0	0	0	1.33818	0.420268	0.453915	0.656617	up	no
MSTRG.13704	.	MSTRG.13704.1	1.37479	0	2.30632	0	1.44619	0	1.45125	0.5373	0.539625	0.711835	up	no
MSTRG.13705	.	MSTRG.13705.1	1.09985	0.731272	1.5122	0	0.929817	0	1.63853	0.712398	0.164803	0.421303	up	no
MSTRG.13706	.	MSTRG.13706.1	0.522422	0	0	1.45049	0	0	0.93303	-0.100004	0.734739	0.846737	down	no
MSTRG.13707	.	MSTRG.13707.1	0	0	0	1.57404	0	0.434961	0.69822	-0.518247	0.0869454	0.332092	down	no
MSTRG.13708	.	MSTRG.13708.1	0.49098	0	0.344728	0.41729	0	1.41314	0.836245	-0.258003	0.625865	0.774842	down	no
MSTRG.13709	.	MSTRG.13709.1	0.753886	0	0	1.50078	0	0	0.973583	-0.0386238	0.917002	0.955356	down	no
MSTRG.13710	.	MSTRG.13710.1	0	0	1.41254	0	0	0	1.36942	0.453568	0.415826	0.651294	up	no
MSTRG.13712	.	MSTRG.13712.1	0	0	0.581728	1.35939	0	0	0.96345	-0.0537188	0.756326	0.860811	down	no
MSTRG.13713	.	MSTRG.13713.1	0	0	0	1.53059	0	0	0.804677	-0.313518	0.112571	0.332092	down	no
MSTRG.13714	.	MSTRG.13714.1	0.295049	0	0	1.0298	0	0	0.92377	-0.114394	0.56633	0.732241	down	no
MSTRG.13715	.	MSTRG.13715.1	0	0	0	1.68559	0	0	0.793558	-0.333593	0.112571	0.332092	down	no
MSTRG.13722	RAB3C	MSTRG.13722.1	1.55151	1.85451	0	1.78089	0	0	1.4882	0.573568	0.464225	0.660857	up	no
MSTRG.13723	.	MSTRG.13723.1	0	0	1.71175	0	0	0	1.42779	0.51378	0.415826	0.651294	up	no
MSTRG.13724	.	MSTRG.13724.1	1.61746	0.596409	0	0.301646	0	0.597862	1.25274	0.325082	0.57594	0.73916	up	no
MSTRG.13725	.	MSTRG.13725.1	1.43976	0	0.375254	0.486688	0.245841	0.085176	1.22554	0.293415	0.544655	0.715794	up	no
MSTRG.13726	.	MSTRG.13726.1	0.37288	0.351344	0.312206	0.566885	1.69322	0.558063	0.69834	-0.517999	0.147212	0.39214	down	no
MSTRG.13729	.	MSTRG.13729.1	3.09392	3.09985	3.78059	1.70404	1.56461	2.01339	1.56756	0.64852	0.0118114	0.161593	up	no
MSTRG.13731	.	MSTRG.13731.1	0	0	0	1.40556	0	0	0.814277	-0.296408	0.112571	0.332092	down	no
MSTRG.13735	.	MSTRG.13735.1	0.789074	0	0.711001	0	1.19986	1.86707	0.726955	-0.460063	0.382647	0.64986	down	no
MSTRG.13736	.	MSTRG.13736.1	0.500654	0	0.463599	0.996579	0	0.651608	0.921428	-0.118057	0.711854	0.832112	down	no
MSTRG.13737	.	MSTRG.13737.1	0.510324	0	0	1.44925	0	0	0.930655	-0.103681	0.72181	0.838459	down	no
MSTRG.13742	.	MSTRG.13742.1	0.189218	0.353568	0.235637	1.35487	0	0.311997	0.925669	-0.111431	0.624126	0.773575	down	no
MSTRG.13743	.	MSTRG.13743.1	0.413457	0.421065	0	1.49346	1.17007	0	0.750347	-0.41437	0.43524	0.656617	down	no
MSTRG.13744	.	MSTRG.13744.1	0	0	0	1.39075	0	0	0.815454	-0.294324	0.112571	0.332092	down	no
MSTRG.13745	.	MSTRG.13745.1	0	0	1.59373	0	0	0	1.40529	0.490863	0.415826	0.651294	up	no
MSTRG.13746	.	MSTRG.13746.1	0	0	1.79491	0	0	0	1.44327	0.529337	0.415826	0.651294	up	no
MSTRG.13747	.	MSTRG.13747.1	0	0	1.51293	0	0	0	1.3895	0.474565	0.415826	0.651294	up	no
MSTRG.1375	.	MSTRG.1375.1	0.757511	0.760145	0.511319	1.00597	0	1.44131	1.00671	0.00964148	0.984195	0.991452	up	no
MSTRG.13752	.	MSTRG.13752.1	2.81994	3.19239	2.95267	3.96695	2.79641	3.11169	0.954785	-0.0667526	0.472377	0.660857	down	no
MSTRG.13755	.	MSTRG.13755.1	1.12472	1.37922	1.06769	1.36622	0	0.784511	1.42773	0.513726	0.205118	0.471261	up	no
MSTRG.13756	.	MSTRG.13756.1	1.44959	1.81899	1.79406	1.60026	1.30695	1.26678	1.13773	0.186157	0.105407	0.332092	up	no
MSTRG.13758	.	MSTRG.13758.1	0	0	0	1.33809	0	0	0.819717	-0.286802	0.112571	0.332092	down	no
MSTRG.13759	.	MSTRG.13759.1	1.32439	0	1.44592	0	0	0	1.82428	0.867324	0.164768	0.421303	up	no
MSTRG.13760	.	MSTRG.13760.1	0	0	0.866833	0	0.873669	0	0.98188	-0.0263818	0.960345	0.978656	down	no
MSTRG.13762	.	MSTRG.13762.1	0	0.677453	0	1.49975	0	0	0.946764	-0.0789227	0.859434	0.922942	down	no
MSTRG.13764	.	MSTRG.13764.1	2.86274	0	0	0	0.196767	0	1.46618	0.552061	0.522566	0.698664	up	no
MSTRG.13765	.	MSTRG.13765.1	1.32745	0	0.448359	0	0	0	1.51372	0.598094	0.239689	0.512307	up	no
MSTRG.13766	.	MSTRG.13766.1	0	1.00422	0	0	0.223522	0	1.14709	0.19798	0.637222	0.7824	up	no
MSTRG.13767	.	MSTRG.13767.1	0	0.374589	0.216336	1.55115	0	0	0.950235	-0.0736444	0.786402	0.880071	down	no
MSTRG.13768	.	MSTRG.13768.1	1.04396	1.34935	0	1.58049	1.2025	0.615647	0.814126	-0.296676	0.594281	0.752629	down	no
MSTRG.13769	.	MSTRG.13769.1	0	0	0	1.59206	0	0	0.800169	-0.321623	0.112571	0.332092	down	no
MSTRG.13771	.	MSTRG.13771.1	0	0	0	1.66125	0	0	0.79525	-0.330519	0.112571	0.332092	down	no
MSTRG.13772	.	MSTRG.13772.1	0.875628	0	0	0	0.083493	0.263735	1.09418	0.129854	0.744186	0.853107	up	no
MSTRG.13773	.	MSTRG.13773.1	0	0	0	1.34938	0	0	0.818793	-0.288428	0.112571	0.332092	down	no
MSTRG.13774	.	MSTRG.13774.1	0	0	0	1.50067	0	0	0.80692	-0.309503	0.112571	0.332092	down	no
MSTRG.13777	.	MSTRG.13777.1	0	0	0	1.62411	0	0	0.797871	-0.325773	0.112571	0.332092	down	no
MSTRG.13778	.	MSTRG.13778.1	0	0	0	1.49543	0	0	0.807317	-0.308794	0.112571	0.332092	down	no
MSTRG.1378	.	MSTRG.1378.1	0	0.146624	1.36805	0	0	0	1.41906	0.504938	0.335501	0.613054	up	no
MSTRG.13780	.	MSTRG.13780.1	0	0	1.21498	0	0	0	1.32829	0.409566	0.415826	0.651294	up	no
MSTRG.13781	.	MSTRG.13781.1	0.490299	0.542366	0	1.67726	0	0	1.03733	0.0528761	0.894248	0.943251	up	no
MSTRG.13785	.	MSTRG.13785.1	0	0	1.2081	1.56025	0.334078	0	0.953176	-0.0691861	0.863057	0.925118	down	no
MSTRG.13786	.	MSTRG.13786.1	0.266644	0	0	1.35202	0.143269	0	0.841467	-0.249021	0.280231	0.561457	down	no
MSTRG.13787	.	MSTRG.13787.1	1.31369	0	0.608339	0	0	0	1.56829	0.649194	0.206568	0.473067	up	no
MSTRG.13789	.	MSTRG.13789.1	0	1.5562	0	0	0	0	1.33619	0.418127	0.474113	0.660857	up	no
MSTRG.13790	.	MSTRG.13790.1	0.447239	0	0	2.3282	0.307629	0	0.770356	-0.376403	0.29	0.572749	down	no
MSTRG.13791	.	MSTRG.13791.1	0	1.4726	0	0	0	0	1.32254	0.403313	0.474113	0.660857	up	no
MSTRG.13792	.	MSTRG.13792.1	0	1.35423	0	0	0	0	1.30266	0.381458	0.474113	0.660857	up	no
MSTRG.13794	.	MSTRG.13794.1	0	0	0	1.51146	0	0	0.806107	-0.310956	0.112571	0.332092	down	no
MSTRG.13795	.	MSTRG.13795.1	0	0	1.60501	0	0	0	1.40746	0.493099	0.415826	0.651294	up	no
MSTRG.13796	.	MSTRG.13796.1	0	0	1.76588	0	0	0.311751	1.29634	0.374443	0.569921	0.735117	up	no
MSTRG.13797	.	MSTRG.13797.1	0	0	0	1.65689	0	0	0.795556	-0.329965	0.112571	0.332092	down	no
MSTRG.13798	.	MSTRG.13798.1	0.194858	0	1.35463	0.072456	0	0	1.41742	0.50327	0.312635	0.596985	up	no
MSTRG.13799	.	MSTRG.13799.1	0	0	0	1.40836	0	0	0.814056	-0.296801	0.112571	0.332092	down	no
MSTRG.13800	.	MSTRG.13800.1	0	0.776046	1.20038	1.65385	0.356925	0	1.11991	0.163377	0.721516	0.838305	up	no
MSTRG.13801	.	MSTRG.13801.1	0.450564	1.24442	0	0	0.121074	0.439812	1.21029	0.275358	0.505232	0.685819	up	no
MSTRG.13802	.	MSTRG.13802.1	0.879264	0	0	1.80269	0	0	0.970083	-0.0438204	0.916162	0.954868	down	no
MSTRG.13804	.	MSTRG.13804.1	0	0	0	1.82459	0	0	0.78424	-0.350633	0.112571	0.332092	down	no
MSTRG.13805	.	MSTRG.13805.1	1.45353	0	0	0	0	0	1.3498	0.432751	0.453915	0.656617	up	no
MSTRG.13807	.	MSTRG.13807.1	0	0	0	1.71355	0	0	0.791636	-0.33709	0.112571	0.332092	down	no
MSTRG.13808	.	MSTRG.13808.1	0	0	2.19649	0	0	0	1.51412	0.59848	0.415826	0.651294	up	no
MSTRG.1381	ENSSSCG00000028089	MSTRG.1381.1	0.277815	0	0	2.13681	0.265199	0	0.758825	-0.398161	0.192591	0.454993	down	no
MSTRG.13810	.	MSTRG.13810.1	2.77754	0	0	0	0	0.917127	1.21608	0.282233	0.751926	0.858191	up	no
MSTRG.13812	RNF180	MSTRG.13812.1	0	0	0	1.67692	0	0	0.794158	-0.332502	0.112571	0.332092	down	no
MSTRG.13815	.	MSTRG.13815.1	0.543745	0	1.39746	0.39672	0	0	1.46091	0.54687	0.225174	0.494997	up	no
MSTRG.13817	FAM159B	MSTRG.13817.1	4.39691	4.19145	0	4.64507	0	0	1.94822	0.96216	0.460458	0.660857	up	no
MSTRG.1382	ENSSSCG00000028089	MSTRG.1382.1	0.380803	0.377457	0.167705	0	0.394306	1.46554	0.810411	-0.303274	0.367606	0.635533	down	no
MSTRG.13825	ADAMTS6	MSTRG.13825.1	0	0	0	0.493889	0	0.594248	0.7618	-0.392516	0.182644	0.444079	down	no
MSTRG.13835	.	MSTRG.13835.1	0	1.10636	0	0	0.870194	0	0.989686	-0.0149576	0.976809	0.98757	down	no
MSTRG.13839	.	MSTRG.13839.1	0.345633	0	2.64185	0	0	1.4465	1.24475	0.315855	0.727618	0.842003	up	no
MSTRG.13840	.	MSTRG.13840.1	0.37196	0	0	0	0	0	1.11148	0.152478	0.453915	0.656617	up	no
MSTRG.13841	.	MSTRG.13841.1	0	0	0	0.850344	0	1.52126	0.608226	-0.717321	0.208868	0.475585	down	no
MSTRG.13842	.	MSTRG.13842.1	0	0	0	1.75977	0	0	0.788513	-0.342794	0.112571	0.332092	down	no
MSTRG.13843	.	MSTRG.13843.1	0	0	0	2.44109	0	0	0.748825	-0.4173	0.112571	0.332092	down	no
MSTRG.13844	.	MSTRG.13844.1	0	0	0	1.51669	0	0	0.805715	-0.311659	0.112571	0.332092	down	no
MSTRG.13849	.	MSTRG.13849.1	0	0	1.4787	0	0	0	1.38271	0.467501	0.415826	0.651294	up	no
MSTRG.1385	ENSSSCG00000023996	MSTRG.1385.1	0.319794	0	0	2.61605	0	0	0.812107	-0.300258	0.309519	0.593805	down	no
MSTRG.13856	MRPS36	MSTRG.13856.1	1.3395	0	0	0	0	0	1.32851	0.409806	0.453915	0.656617	up	no
MSTRG.13858	MRPS36	MSTRG.13858.1	0	0	1.53678	0	0	0.816279	1.11004	0.150609	0.823776	0.902564	up	no
MSTRG.13859	MRPS36	MSTRG.13859.1	0.975108	1.06909	0.769715	0.376277	1.36505	0.510179	1.09748	0.134198	0.582233	0.744146	up	no
MSTRG.1386	ENSSSCG00000023996	MSTRG.1386.1	0.506586	0	0	1.43101	0	0	0.931514	-0.10235	0.723447	0.839421	down	no
MSTRG.13866	ENSSSCG00000016963	MSTRG.13866.1	1.44978	0	0	0	0.239333	0	1.2424	0.313133	0.585948	0.746914	up	no
MSTRG.13867	ENSSSCG00000016963	MSTRG.13867.1	0	0	0	1.84486	0	0	0.782928	-0.353048	0.112571	0.332092	down	no
MSTRG.13868	ENSSSCG00000016963	MSTRG.13868.1	1.53635	0	0	0	0	0	1.36487	0.448759	0.453915	0.656617	up	no
MSTRG.1387	ENSSSCG00000023996	MSTRG.1387.1	0	0	0	0	0.867023	0	0.786811	-0.34591	0.339812	0.613054	down	no
MSTRG.13870	ENSSSCG00000016963	MSTRG.13870.1	0	0	3.3554	3.94188	0	2.18768	0.747184	-0.420464	0.664751	0.800616	down	no
MSTRG.13877	.	MSTRG.13877.1	0	0	0	1.65247	0	0	0.795866	-0.329403	0.112571	0.332092	down	no
MSTRG.13881	.	MSTRG.13881.1	2.49818	2.37718	2.31041	0.949354	1.94465	0.626508	1.59188	0.670736	0.103245	0.332092	up	no
MSTRG.13882	.	MSTRG.13882.1	2.09844	2.17876	2.23291	2.60554	1.5012	2.32325	1.04402	0.0621425	0.688649	0.816991	up	no
MSTRG.13884	.	MSTRG.13884.1	21.5038	17.9417	18.7215	29.8036	17.4403	0	2.97968	1.57516	0.359652	0.626611	up	no
MSTRG.13885	.	MSTRG.13885.1	0	0	0	1.60955	0.55158	0	0.674894	-0.567268	0.104056	0.332092	down	no
MSTRG.13888	.	MSTRG.13888.1	0	0	1.51962	0	0	0	1.39082	0.475933	0.415826	0.651294	up	no
MSTRG.13889	.	MSTRG.13889.1	3.2682	2.58737	1.62932	1.10692	2.24069	1.71122	1.24322	0.314077	0.257737	0.53533	up	no
MSTRG.1389	ENSSSCG00000023996	MSTRG.1389.1	0	0	0	1.346	0.303607	0	0.739777	-0.434837	0.0862153	0.332092	down	no
MSTRG.13890	.	MSTRG.13890.1	0	0	1.50159	0.184702	0	0.32325	1.19804	0.260677	0.647978	0.789832	up	no
MSTRG.13895	MAP1B	MSTRG.13895.1	2.11133	1.78778	1.49577	0.622493	1.13041	1.40813	1.32721	0.408396	0.036347	0.271516	up	no
MSTRG.13896	MAP1B	MSTRG.13896.1	0.975434	0	1.43928	1.359	2.07462	0	0.917258	-0.1246	0.865687	0.926743	down	no
MSTRG.13899	.	MSTRG.13899.1	0.674992	0.316346	0	1.57609	1.66375	0	0.711438	-0.49119	0.444804	0.656617	down	no
MSTRG.13900	.	MSTRG.13900.1	0	0	0	1.77151	0	0.124014	0.753333	-0.408641	0.0771156	0.332092	down	no
MSTRG.13901	.	MSTRG.13901.1	0.123507	0	0.127818	1.53082	0.525276	0	0.742596	-0.429351	0.144126	0.38667	down	no
MSTRG.13905	.	MSTRG.13905.1	2.04512	0	0	0	0	0	1.45086	0.536905	0.453915	0.656617	up	no
MSTRG.13906	.	MSTRG.13906.1	0	0	0	1.5509	0	0	0.803173	-0.316218	0.112571	0.332092	down	no
MSTRG.13907	.	MSTRG.13907.1	1.33277	0	0	0	0	0	1.32723	0.408417	0.453915	0.656617	up	no
MSTRG.13908	.	MSTRG.13908.1	1.42683	0	0	0.292393	0.840718	0	1.00195	0.00281395	0.996434	0.997889	up	no
MSTRG.13909	.	MSTRG.13909.1	0	0	0	2.66408	0	0	0.7379	-0.438502	0.112571	0.332092	down	no
MSTRG.13913	.	MSTRG.13913.1	1.48084	0.495622	0.660619	0	0.126795	0	1.75625	0.812502	0.0562121	0.332092	up	no
MSTRG.13914	.	MSTRG.13914.1	1.49632	0.917523	1.62479	1.93507	3.05658	1.70134	0.727573	-0.458836	0.181286	0.442822	down	no
MSTRG.13915	.	MSTRG.13915.1	0	0	0	1.82706	0	0	0.78408	-0.350928	0.112571	0.332092	down	no
MSTRG.13916	.	MSTRG.13916.1	1.79527	0.692347	2.74692	0.801593	0.428371	0.233813	1.8638	0.898245	0.0771417	0.332092	up	no
MSTRG.13917	.	MSTRG.13917.1	2.16432	2.07826	1.99449	0.579597	0	0.79225	2.21199	1.14534	0.0280027	0.237496	up	yes
MSTRG.13918	.	MSTRG.13918.1	1.08216	0.831305	1.21886	1.40836	0.716564	1.76056	0.918908	-0.122008	0.649694	0.790938	down	no
MSTRG.13919	.	MSTRG.13919.1	10.3424	8.90241	12.4075	8.74171	13.3859	10.1889	0.967841	-0.0471578	0.843154	0.913933	down	no
MSTRG.13920	.	MSTRG.13920.1	5.49018	6.96129	7.26315	5.47306	8.13594	7.83083	0.905745	-0.142823	0.38728	0.651294	down	no
MSTRG.13921	.	MSTRG.13921.1	1.56726	2.36885	2.0327	0.194256	1.00616	0.169985	2.04901	1.03492	0.0369089	0.273175	up	yes
MSTRG.13923	.	MSTRG.13923.1	0	0	0	3.37064	0	0	0.708065	-0.498045	0.112571	0.332092	down	no
MSTRG.13924	.	MSTRG.13924.2	1.44216	1.66392	2.09182	2.28469	2.21416	1.61163	0.914445	-0.129032	0.44221	0.656617	down	no
MSTRG.13927	.	MSTRG.13927.1	0	1.84115	0	0	0	0	1.38052	0.465212	0.474113	0.660857	up	no
MSTRG.13929	.	MSTRG.13929.1	1.64457	0	0	0.648824	0	0.857314	0.971924	-0.0410851	0.951589	0.974708	down	no
MSTRG.13930	.	MSTRG.13930.1	0	0.073894	0	1.43071	0	0	0.830378	-0.268159	0.212496	0.479888	down	no
MSTRG.13931	.	MSTRG.13931.1	0	1.53699	0	0	0	0	1.33308	0.414766	0.474113	0.660857	up	no
MSTRG.13934	.	MSTRG.13934.1	0	0	0	1.40162	0	0	0.81459	-0.295854	0.112571	0.332092	down	no
MSTRG.13937	.	MSTRG.13937.1	1.67175	0	0	0	0	0.067994	1.35434	0.43759	0.486763	0.672059	up	no
MSTRG.13940	.	MSTRG.13940.1	1.73333	0	1.76114	0	1.60651	0.650689	1.14948	0.200976	0.788835	0.881491	up	no
MSTRG.13941	.	MSTRG.13941.1	0.976059	0	1.42239	0.404385	0	0.563347	1.3409	0.423196	0.434824	0.656617	up	no
MSTRG.13948	.	MSTRG.13948.1	0.631961	0	0	0	0	0.224735	1.0901	0.124456	0.700003	0.824589	up	no
MSTRG.13953	.	MSTRG.13953.1	1.56289	1.55069	1.48664	1.29099	0	0	2.08516	1.06016	0.00456553	0.116845	up	yes
MSTRG.13959	.	MSTRG.13959.1	0.885811	1.9158	0.882582	0	2.53482	1.81017	0.894774	-0.160406	0.38659	0.651294	down	no
MSTRG.13965	.	MSTRG.13965.1	0	0	0	1.61789	0	0	0.798314	-0.324972	0.112571	0.332092	down	no
MSTRG.13966	.	MSTRG.13966.1	0	0	1.61097	0	0	0.557296	1.18939	0.250219	0.701888	0.825876	up	no
MSTRG.13967	.	MSTRG.13967.1	0.34118	1.55489	0	0.95469	0	0	1.25973	0.333113	0.587754	0.748242	up	no
MSTRG.13971	.	MSTRG.13971.1	1.1275	0	1.68604	0	0	0	1.83131	0.87288	0.169917	0.427462	up	no
MSTRG.13974	.	MSTRG.13974.1	0.67182	0.853374	1.62856	0.671128	0.772011	0.970149	1.11451	0.156414	0.567429	0.733053	up	no
MSTRG.13975	.	MSTRG.13975.1	0	1.41308	0	0	0	0	1.31263	0.392457	0.474113	0.660857	up	no
MSTRG.13976	.	MSTRG.13976.1	0	0	0	1.46222	0	0	0.809852	-0.30427	0.112571	0.332092	down	no
MSTRG.13981	.	MSTRG.13981.1	0	0	0	0	0	1.26274	0.732085	-0.449918	0.34735	0.613054	down	no
MSTRG.13982	.	MSTRG.13982.1	1.32259	0	0	0	0	0	1.32529	0.406307	0.453915	0.656617	up	no
MSTRG.13985	.	MSTRG.13985.1	0	0	1.27315	0	0	0	1.34064	0.422917	0.415826	0.651294	up	no
MSTRG.13986	.	MSTRG.13986.1	0	0	1.56861	0	0	0	1.40041	0.48585	0.415826	0.651294	up	no
MSTRG.13989	.	MSTRG.13989.1	3.06286	0	0	0	3.46749	0	0.899151	-0.153364	0.895897	0.944086	down	no
MSTRG.1399	FRMD5	MSTRG.1399.1	0	0	0	1.51661	0	0	0.805721	-0.311648	0.112571	0.332092	down	no
MSTRG.13992	.	MSTRG.13992.1	1.33736	0	0	1.89106	0	2.27716	0.658327	-0.603124	0.479453	0.66538	down	no
MSTRG.13995	RANBP17	MSTRG.13995.1	3.68519	4.5102	4.95341	8.08814	5.90858	7.50714	0.672721	-0.57192	0.0327503	0.257315	down	no
MSTRG.13998	KCNIP1	MSTRG.13998.1	2.61474	3.17055	2.63088	3.81813	3.42753	3.19856	0.85507	-0.225885	0.098997	0.332092	down	no
MSTRG.14001	.	MSTRG.14001.1	0	0.410159	1.73642	0.589687	0	0.173729	1.34423	0.426784	0.425354	0.656617	up	no
MSTRG.14003	.	MSTRG.14003.1	1.23527	1.69288	0	0.915389	0	0	1.52594	0.6097	0.376258	0.643845	up	no
MSTRG.14004	.	MSTRG.14004.1	1.97046	0	0	0	0	0	1.43887	0.524935	0.453915	0.656617	up	no
MSTRG.14005	.	MSTRG.14005.1	1.58551	0	0	0	1.60076	0.679939	0.78059	-0.357362	0.585497	0.746558	down	no
MSTRG.14006	LCP2	MSTRG.14006.1	0	1.172	1.74941	0.884052	0	0	1.57195	0.652553	0.287169	0.569387	up	no
MSTRG.14013	LCP2	MSTRG.14013.1	0.730132	0.299136	0	1.99093	0.334809	0.395948	0.793974	-0.332837	0.393418	0.651294	down	no
MSTRG.14015	.	MSTRG.14015.1	0	0	1.28316	1.34753	0	1.29487	0.800699	-0.320669	0.609341	0.763188	down	no
MSTRG.14018	.	MSTRG.14018.1	1.23231	0.829554	1.45723	0	0.012064	1.04203	1.64641	0.719324	0.166309	0.422879	up	no
MSTRG.14023	.	MSTRG.14023.1	0.484455	0	0.631332	0	0.944994	0.130578	1.00439	0.00632548	0.988364	0.993201	up	no
MSTRG.14024	.	MSTRG.14024.1	0.160745	0	0	1.37473	0	0	0.858457	-0.220182	0.247128	0.522367	down	no
MSTRG.14025	.	MSTRG.14025.1	0	0	0	1.92267	0	0	0.777999	-0.362159	0.112571	0.332092	down	no
MSTRG.14030	.	MSTRG.14030.1	0	0.528544	0	1.97871	0	0	0.882988	-0.179534	0.672589	0.80567	down	no
MSTRG.14032	.	MSTRG.14032.1	0.355083	0	0.193909	1.93649	0	0	0.916392	-0.125964	0.437712	0.656617	down	no
MSTRG.14033	.	MSTRG.14033.1	0	0.351344	0	1.46766	0	0	0.888307	-0.17087	0.599277	0.75592	down	no
MSTRG.14034	.	MSTRG.14034.1	0	0	1.01181	0.705024	1.46311	0	0.801299	-0.319587	0.617818	0.769404	down	no
MSTRG.14035	.	MSTRG.14035.1	0	0	0.708666	1.04642	1.73308	0	0.695947	-0.522951	0.418504	0.653715	down	no
MSTRG.14037	.	MSTRG.14037.1	0	0.430112	0	0.982627	0	0	0.951496	-0.0717302	0.820837	0.901145	down	no
MSTRG.14039	.	MSTRG.14039.1	0.741532	0.821464	0.889724	1.16649	1.41938	0.927673	0.841033	-0.249766	0.123335	0.350893	down	no
MSTRG.14043	.	MSTRG.14043.1	1.38758	0.85376	1.44015	1.88301	2.03206	1.67323	0.779242	-0.359858	0.103234	0.332092	down	no
MSTRG.14045	.	MSTRG.14045.1	1.3742	0	0.134245	0	0	0	1.39647	0.48178	0.366607	0.634212	up	no
MSTRG.14046	.	MSTRG.14046.1	1.65252	1.44432	1.44897	0	0.173741	0.246892	2.17271	1.1195	0.000387952	0.0577136	up	yes
MSTRG.14047	.	MSTRG.14047.1	0.697564	0	0	1.94063	0	0.918293	0.722966	-0.468	0.368909	0.636714	down	no
MSTRG.14048	.	MSTRG.14048.1	0.480876	0	1.45236	0.962683	0	0	1.34128	0.423609	0.277573	0.558311	up	no
MSTRG.14049	.	MSTRG.14049.1	0	0	2.96766	0.816437	1.20823	1.42886	0.747622	-0.419619	0.630586	0.778211	down	no
MSTRG.14050	.	MSTRG.14050.1	1.73817	1.11164	1.67431	2.193	1.37918	0.84696	1.08298	0.115007	0.512868	0.691189	up	no
MSTRG.14051	.	MSTRG.14051.1	1.31265	0	0.985647	1.26145	0	0	1.39665	0.481968	0.248946	0.524467	up	no
MSTRG.14055	.	MSTRG.14055.1	1.39225	1.52501	0.727636	0	1.50924	0.764931	1.22441	0.292083	0.231696	0.502494	up	no
MSTRG.14057	.	MSTRG.14057.1	0	0	0	1.35483	0	0	0.818349	-0.289211	0.112571	0.332092	down	no
MSTRG.14058	.	MSTRG.14058.1	1.46633	0	0	0	0	0	1.35216	0.435261	0.453915	0.656617	up	no
MSTRG.14059	.	MSTRG.14059.1	0	0	0.071119	2.11744	0	0	0.785367	-0.348561	0.0920115	0.332092	down	no
MSTRG.14066	CCNG1	MSTRG.14066.1	3.48922	3.06826	3.67489	5.55888	3.45931	3.3647	0.912679	-0.131821	0.00720592	0.134445	down	no
MSTRG.14068	CCNG1	MSTRG.14068.1	0	0	2.19076	0	0	0	1.51315	0.597555	0.415826	0.651294	up	no
MSTRG.14070	.	MSTRG.14070.1	0	0.137426	0	1.41355	0	0	0.846651	-0.24016	0.312114	0.596396	down	no
MSTRG.14072	.	MSTRG.14072.1	0	0	0	1.64153	0	0	0.796637	-0.328007	0.112571	0.332092	down	no
MSTRG.14074	.	MSTRG.14074.1	0	0	0	1.44085	0	0	0.811506	-0.301327	0.112571	0.332092	down	no
MSTRG.14075	.	MSTRG.14075.1	1.40695	0	0	0.175359	0.129755	0	1.2323	0.301356	0.587049	0.747636	up	no
MSTRG.14076	.	MSTRG.14076.1	0	0	0	1.4574	0	0	0.810223	-0.303609	0.112571	0.332092	down	no
MSTRG.14077	.	MSTRG.14077.1	0	1.38964	0	0	0.331811	0	1.17231	0.229356	0.663351	0.799687	up	no
MSTRG.1408	.	MSTRG.1408.1	0	0	0	1.86278	0	0	0.781778	-0.355169	0.112571	0.332092	down	no
MSTRG.14082	.	MSTRG.14082.1	0.922712	0	0	0	0	1.4891	0.878281	-0.187245	0.769417	0.869254	down	no
MSTRG.14083	.	MSTRG.14083.1	2.90834	5.05552	6.01923	3.10198	2.50079	2.55594	1.50878	0.593383	0.135193	0.37193	up	no
MSTRG.14086	.	MSTRG.14086.1	0	0	0	1.34586	0	0	0.819081	-0.287922	0.112571	0.332092	down	no
MSTRG.14087	.	MSTRG.14087.1	0	0	0	1.39006	0	0.448142	0.707968	-0.498244	0.0925654	0.332092	down	no
MSTRG.14090	.	MSTRG.14090.1	0	0	0	2.19909	0	0	0.761716	-0.392676	0.112571	0.332092	down	no
MSTRG.14091	.	MSTRG.14091.1	1.335	0	0	0	0.382183	0.11599	1.12435	0.16909	0.752573	0.858552	up	no
MSTRG.14094	IL12B	MSTRG.14094.1	1.35953	0	0	0.489103	0.258504	0	1.11117	0.152074	0.77927	0.875513	up	no
MSTRG.14095	.	MSTRG.14095.1	9.78099	7.92966	12.1965	9.73455	9.33272	10.5479	1.00508	0.00730465	0.972228	0.985241	up	no
MSTRG.14097	.	MSTRG.14097.1	0	1.39411	0	2.18154	0	0	0.9987	-0.00187674	0.997829	0.99874	down	no
MSTRG.14101	.	MSTRG.14101.1	1.44415	1.90481	1.71427	1.60139	1.82065	1.7292	0.97922	-0.0302958	0.736716	0.847887	down	no
MSTRG.14104	.	MSTRG.14104.1	1.78195	1.82171	1.91333	0	1.35181	0	2.0454	1.03238	0.0916496	0.332092	up	no
MSTRG.14105	.	MSTRG.14105.1	1.32895	1.36565	1.20125	1.49292	0	0.659587	1.5263	0.61004	0.11491	0.33602	up	no
MSTRG.14106	.	MSTRG.14106.1	0	0	0	1.85845	0.229189	0	0.722473	-0.468985	0.0788103	0.332092	down	no
MSTRG.14107	.	MSTRG.14107.1	0	1.35883	0	1.27221	0	0	1.07563	0.105177	0.867728	0.928154	up	no
MSTRG.14112	.	MSTRG.14112.1	1.32469	0.519317	0.98886	1.61596	2.9844	3.21776	0.522517	-0.936451	0.0355502	0.268259	down	no
MSTRG.14115	.	MSTRG.14115.1	0.372501	1.29494	0.22771	1.65385	1.86927	0	0.820659	-0.285146	0.685751	0.815274	down	no
MSTRG.14120	ENSSSCG00000017065	MSTRG.14120.1	0	0	0	0	1.45727	0	0.708035	-0.498108	0.339812	0.613054	down	no
MSTRG.14126	ENSSSCG00000030001	MSTRG.14126.1	0	0	0	0	1.49065	0.828497	0.559381	-0.838096	0.0202552	0.202845	down	no
MSTRG.14127	ENSSSCG00000030001	MSTRG.14127.1	0.273593	0	0	1.52598	0	0.489618	0.749566	-0.415873	0.202731	0.468649	down	no
MSTRG.14128	ENSSSCG00000030001	MSTRG.14128.1	0	0	1.58803	0	0	0	1.40418	0.489731	0.415826	0.651294	up	no
MSTRG.14131	.	MSTRG.14131.1	1.33053	0	1.43407	0	0.148209	0	1.72851	0.789525	0.203858	0.469829	up	no
MSTRG.14132	.	MSTRG.14132.1	0	1.70837	0.113855	1.86058	0.152968	0.542704	0.886862	-0.173218	0.801934	0.889474	down	no
MSTRG.14140	.	MSTRG.14140.1	1.01596	0.373989	0.408862	1.32551	1.65568	0.809166	0.708757	-0.496637	0.17411	0.432975	down	no
MSTRG.14147	.	MSTRG.14147.1	1.39943	0.879336	0	2.73173	0	0	1.19616	0.258406	0.688051	0.816735	up	no
MSTRG.14152	.	MSTRG.14152.1	0	0	0	1.67242	0	0	0.794471	-0.331933	0.112571	0.332092	down	no
MSTRG.14153	.	MSTRG.14153.1	0.862314	0.924165	0.533772	1.32167	0.059762	1.33716	1.01915	0.0273636	0.952051	0.974962	up	no
MSTRG.14154	.	MSTRG.14154.1	3.83978	2.99743	3.59233	1.71295	2.44545	0	2.20432	1.14033	0.157525	0.408993	up	no
MSTRG.14163	.	MSTRG.14163.1	1.49388	0.799702	1.5152	0.720553	1.20075	0	1.47139	0.557177	0.274253	0.554363	up	no
MSTRG.14164	.	MSTRG.14164.1	0	0	0	2.12201	0	0	0.766077	-0.384439	0.112571	0.332092	down	no
MSTRG.14166	MARCH6	MSTRG.14166.1;MSTRG.14166.2;MSTRG.14166.3	1.73988	2.35949	1.98419	1.41825	1.11838	0.360258	1.63052	0.705336	0.0711634	0.332092	up	no
MSTRG.14169	.	MSTRG.14169.1	0	1.95022	0	0	0	0.782026	1.12013	0.163666	0.809373	0.893969	up	no
MSTRG.14170	.	MSTRG.14170.1	1.35674	0	0	1.68162	0	0	1.0572	0.0802517	0.882702	0.936519	up	no
MSTRG.14172	.	MSTRG.14172.1	0	4.11154	1.86221	0	0	0.417815	2.10832	1.0761	0.27592	0.55633	up	no
MSTRG.14173	.	MSTRG.14173.1	9.51917	0	10.653	7.77711	5.31191	7.86374	0.679617	-0.557207	0.697101	0.822641	down	no
MSTRG.1418	.	MSTRG.1418.1	0	0	1.40144	0	0	0	1.36717	0.451192	0.415826	0.651294	up	no
MSTRG.14188	.	MSTRG.14188.1	1.565	1.08592	1.72514	1.31583	0.896411	1.21318	1.1665	0.222192	0.200536	0.465709	up	no
MSTRG.14189	.	MSTRG.14189.1	15.8406	17.4273	19.8027	11.8891	13.9371	13.9548	1.29336	0.37112	0.0489218	0.312864	up	no
MSTRG.14192	.	MSTRG.14192.1	2.80313	1.64064	2.69297	0.992673	2.57081	3.56144	0.983052	-0.0246603	0.942126	0.969712	down	no
MSTRG.14193	.	MSTRG.14193.1	0.865727	0	1.5176	0	0	0	1.71264	0.77622	0.17725	0.437728	up	no
MSTRG.14194	.	MSTRG.14194.1	1.47934	1.40965	1.53021	0	0	1.37095	1.78023	0.83206	0.149679	0.396215	up	no
MSTRG.14196	.	MSTRG.14196.1	1.22991	1.99268	0	1.11206	1.44012	1.38246	0.784591	-0.349986	0.545032	0.716134	down	no
MSTRG.14198	.	MSTRG.14198.1	0.89119	0.791098	1.05446	0.515476	1.79812	1.60968	0.811545	-0.301258	0.147319	0.392396	down	no
MSTRG.142	.	MSTRG.142.1	0	0.80203	0	1.78045	0	0	0.944129	-0.0829434	0.869278	0.929211	down	no
MSTRG.14205	TERT	MSTRG.14205.1	0	0	0	1.65082	0	0	0.795982	-0.329192	0.112571	0.332092	down	no
MSTRG.14209	.	MSTRG.14209.1	0	0	1.48747	0	0	0	1.38446	0.469319	0.415826	0.651294	up	no
MSTRG.14210	.	MSTRG.14210.1	1.8101	0	0.85869	0	0	0	1.76225	0.817422	0.199896	0.464906	up	no
MSTRG.14214	ENSSSCG00000017124	MSTRG.14214.1	0.139633	0	0	1.66147	0.153673	0.090867	0.760676	-0.394645	0.0804351	0.332092	down	no
MSTRG.14217	LONRF1	MSTRG.14217.1	5.43286	5.62652	5.56959	5.45466	8.09487	4.43104	0.948895	-0.0756799	0.782589	0.877518	down	no
MSTRG.14219	.	MSTRG.14219.1	0	0	0	1.51487	0	0	0.805851	-0.311414	0.112571	0.332092	down	no
MSTRG.1422	.	MSTRG.1422.1	2.03103	2.32507	0.379981	3.98642	2.34099	1.6202	0.70428	-0.505779	0.41919	0.654419	down	no
MSTRG.14220	.	MSTRG.14220.1	0	0	0	1.96826	0	0	0.775185	-0.367387	0.112571	0.332092	down	no
MSTRG.14221	.	MSTRG.14221.1	0	0	0	1.40162	0	0.517329	0.694677	-0.525586	0.0996039	0.332092	down	no
MSTRG.14222	.	MSTRG.14222.1	0.284511	0	0	1.90425	0	0	0.847155	-0.239303	0.33957	0.613054	down	no
MSTRG.14223	.	MSTRG.14223.1	0	0	0	1.40316	0	0	0.814467	-0.296071	0.112571	0.332092	down	no
MSTRG.14224	.	MSTRG.14224.1	0	0	0	2.46637	0.142679	0	0.710218	-0.493666	0.0829561	0.332092	down	no
MSTRG.14225	.	MSTRG.14225.1	2.24448	2.41386	2.64291	4.86171	2.61321	3.54685	0.777552	-0.362989	0.0592403	0.332092	down	no
MSTRG.14227	.	MSTRG.14227.1	1.9305	0	0	0	0	0	1.43237	0.518405	0.453915	0.656617	up	no
MSTRG.14231	ENSSSCG00000006974	MSTRG.14231.1	0	0.188569	0.125673	1.76091	0	0.299517	0.784935	-0.349354	0.207923	0.474176	down	no
MSTRG.14232	.	MSTRG.14232.1	0	0	0	1.45379	0	0.136301	0.7719	-0.373514	0.0741398	0.332092	down	no
MSTRG.14235	.	MSTRG.14235.1	0	0	0	1.48639	0	0.364189	0.717634	-0.478681	0.0820453	0.332092	down	no
MSTRG.14237	.	MSTRG.14237.1	0.835875	0	0	0	1.54776	0.543951	0.724704	-0.464537	0.361145	0.628549	down	no
MSTRG.14238	.	MSTRG.14238.1	0.261416	0	0.10815	1.3746	0	0	0.915624	-0.127172	0.394344	0.651294	down	no
MSTRG.14239	.	MSTRG.14239.1	0	0	0.81547	1.63395	0	0	0.986296	-0.019908	0.932936	0.964519	down	no
[truncated: 11,398 more rows]
