# Supplementary material for: Genome-wide analysis of long non-coding RNA expression profile in porcine circovirus 2-infected intestinal porcine epithelial cell line by RNA sequencing
Source: PeerJ. 2019 Mar 6;7:e6577. doi: 10.7717/peerj.6577 (PMC6408913; doi:10.7717/peerj.6577)
Supplement: Supplemental Information 10 [file peerj-07-6577-s010.xls]

## Sheet: Sheet1
mRNA							Differentiall expression						lncRNA							Differentiall expression		function
transcript_name	class_code	chr	start	end	gene_id	gene_name	Significant	GO	KEGG	KO_ENTRY	EC	Description	transcript_name	class_code	chr	start	end	gene_id	gene_name	Significant	Known/novel	cis/trans	cis location	trans energy	Pearson Correlation Coefficient
ENSSSCT00000000263	0	chr5	18223851	18226402	MSTRG.23600	PPBP	yes	GO:0005615(extracellular space);GO:0005576(extracellular region);GO:0090023(positive regulation of neutrophil chemotaxis);GO:0070098(chemokine-mediated signaling pathway);GO:0051781(positive regulation of cell division);GO:0043312(neutrophil degranulation);GO:0042127(regulation of cell proliferation);GO:0032496(response to lipopolysaccharide);GO:0030593(neutrophil chemotaxis);GO:0007186(G-protein…	04060(Cytokine-cytokine receptor interaction);04062(Chemokine signaling pathway)	K10029	NA	Platelet basic protein [Source:UniProtKB/Swiss-Prot;Acc:P43030]	MSTRG.19762.1	u	chr3	44854121	44864422	MSTRG.19762	.	yes	novel	trans	NA	-92.81	0.957641
ENSSSCT00000027235	0	chr12	41690124	41712782	MSTRG.6249	RFFL	yes	GO:0016020(membrane);GO:0010008(endosome membrane);GO:0005886(plasma membrane);GO:0005737(cytoplasm);GO:0002947(tumor necrosis factor receptor superfamily complex);GO:2001271(negative regulation of cysteine-type endopeptidase activity involved in execution phase of apoptosis);GO:1902042(negative regulation of extrinsic apoptotic signaling pathway via death domain receptors);GO:1901797(negative re…	NA	NA	NA	ring finger and FYVE like domain containing E3 ubiquitin protein ligase [Source:HGNC Symbol;Acc:HGNC:24821]	MSTRG.19762.1	u	chr3	44854121	44864422	MSTRG.19762	.	yes	novel	trans	NA	-84.26	0.983191
ENSSSCT00000032409	0	chr2	121512388	121522935	MSTRG.18374	ENSSSCG00000026230	yes	GO:0048500(signal recognition particle);GO:0005786(signal recognition particle, endoplasmic reticulum targeting);GO:0006617(SRP-dependent cotranslational protein targeting to membrane, signal sequence recognition);GO:0006616(SRP-dependent cotranslational protein targeting to membrane, translocation);GO:0006614(SRP-dependent cotranslational protein targeting to membrane);GO:0008312(7S RNA binding)	03060(Protein export)	NA	NA	NA	MSTRG.19762.1	u	chr3	44854121	44864422	MSTRG.19762	.	yes	novel	trans	NA	-67.49	0.975485
ENSSSCT00000010298	0	chr11	19465520	19487745	MSTRG.4626	CYSLTR2	yes	GO:0016021(integral component of membrane);GO:0016020(membrane);GO:0061737(leukotriene signaling pathway);GO:0007186(G-protein coupled receptor signaling pathway);GO:0004974(leukotriene receptor activity);GO:0004930(G-protein coupled receptor activity);GO:0001631(cysteinyl leukotriene receptor activity)	NA	K04323	NA	cysteinyl leukotriene receptor 2 [Source:RefSeq peptide;Acc:NP_999295]	MSTRG.19762.1	u	chr3	44854121	44864422	MSTRG.19762	.	yes	novel	trans	NA	-66.60	0.988612
ENSSSCT00000006872	0	chr4	87134012	87185073	MSTRG.22004	MCM4	yes	GO:0042555(MCM complex);GO:0016020(membrane);GO:0005654(nucleoplasm);GO:0000784(nuclear chromosome, telomeric region);GO:0006270(DNA replication initiation);GO:0006268(DNA unwinding involved in DNA replication);GO:0006260(DNA replication);GO:0005524(ATP binding);GO:0004003(ATP-dependent DNA helicase activity);GO:0003697(single-stranded DNA binding);GO:0003678(DNA helicase activity);GO:0003677(DNA…	NA	K02212	EC:3.6.4.12	minichromosome maintenance complex component 4 [Source:HGNC Symbol;Acc:HGNC:6947]	MSTRG.19762.1	u	chr3	44854121	44864422	MSTRG.19762	.	yes	novel	trans	NA	-58.09	-0.96847
ENSSSCT00000019090	0	chr12	24843037	24848314	MSTRG.5919	HOXB9	yes	GO:0005739(mitochondrion);GO:0005654(nucleoplasm);GO:0005634(nucleus);GO:0060326(cell chemotaxis);GO:0060070(canonical Wnt signaling pathway);GO:0048706(embryonic skeletal system development);GO:0045944(positive regulation of transcription from RNA polymerase II promoter);GO:0030879(mammary gland development);GO:0009952(anterior/posterior pattern specification);GO:0006355(regulation of transcript…	NA	NA	NA	homeobox B9 [Source:HGNC Symbol;Acc:HGNC:5120]	MSTRG.19762.1	u	chr3	44854121	44864422	MSTRG.19762	.	yes	novel	trans	NA	-57.52	-0.969728
ENSSSCT00000000055	0	chr5	3970212	3977625	MSTRG.23258	ENSSSCG00000000050	yes	GO:0005737(cytoplasm);GO:0016139(glycoside catabolic process);GO:0008152(metabolic process);GO:0005975(carbohydrate metabolic process);GO:0016798(hydrolase activity, acting on glycosyl bonds);GO:0016787(hydrolase activity);GO:0004557(alpha-galactosidase activity);GO:0004553(hydrolase activity, hydrolyzing O-glycosyl compounds);GO:0003824(catalytic activity)	00603(Glycosphingolipid biosynthesis - globo series);04142(Lysosome)	NA	NA	NA	MSTRG.19762.1	u	chr3	44854121	44864422	MSTRG.19762	.	yes	novel	trans	NA	-57.15	-0.964938
ENSSSCT00000004266	0	chr6	146951361	146966597	MSTRG.27313	ECHDC2	yes	GO:0005739(mitochondrion);GO:0008152(metabolic process);GO:0006635(fatty acid beta-oxidation);GO:0004300(enoyl-CoA hydratase activity);GO:0003824(catalytic activity)	NA	NA	NA	enoyl-CoA hydratase domain containing 2 [Source:HGNC Symbol;Acc:HGNC:23408]	MSTRG.19762.1	u	chr3	44854121	44864422	MSTRG.19762	.	yes	novel	trans	NA	-57.13	0.97284
ENSSSCT00000002390	0	chr7	83479683	83482135	MSTRG.28969	APEX1	yes	GO:0048471(perinuclear region of cytoplasm);GO:0016607(nuclear speck);GO:0005813(centrosome);GO:0005739(mitochondrion);GO:0005737(cytoplasm);GO:0005730(nucleolus);GO:0005654(nucleoplasm);GO:0005634(nucleus);GO:0005622(intracellular);GO:1903506(regulation of nucleic acid-templated transcription);GO:0090305(nucleic acid phosphodiester bond hydrolysis);GO:0080111(DNA demethylation);GO:0055114(oxidat…	03410(Base excision repair)	K10771	EC:4.2.99.18	DNA-(apurinic or apyrimidinic site) lyase [Source:RefSeq peptide;Acc:NP_001132943]	MSTRG.19762.1	u	chr3	44854121	44864422	MSTRG.19762	.	yes	novel	trans	NA	-56.93	0.95414
ENSSSCT00000004580	0	chr1	28516798	28531132	MSTRG.288	HECA	yes	GO:0016020(membrane);GO:0005737(cytoplasm);GO:0005634(nucleus);GO:0045930(negative regulation of mitotic cell cycle)	NA	NA	NA	hdc homolog, cell cycle regulator [Source:HGNC Symbol;Acc:HGNC:21041]	MSTRG.19762.1	u	chr3	44854121	44864422	MSTRG.19762	.	yes	novel	trans	NA	-54.68	0.994998
ENSSSCT00000035659	0	chrX	64962847	64998110	MSTRG.33299	OGT	yes	GO:0005886(plasma membrane);GO:0005829(cytosol);GO:0005654(nucleoplasm);GO:0005634(nucleus);GO:0000123(histone acetyltransferase complex);GO:0090526(regulation of gluconeogenesis involved in cellular glucose homeostasis);GO:0080182(histone H3-K4 trimethylation);GO:0061087(positive regulation of histone H3-K27 methylation);GO:0048015(phosphatidylinositol-mediated signaling);GO:0046626(regulation o…	00514(Other types of O-glycan biosynthesis)	K09667	EC:2.4.1.255	O-linked N-acetylglucosamine (GlcNAc) transferase [Source:HGNC Symbol;Acc:HGNC:8127]	MSTRG.19762.1	u	chr3	44854121	44864422	MSTRG.19762	.	yes	novel	trans	NA	-54.13	0.968421
ENSSSCT00000006200	0	chr1	302600679	302605199	MSTRG.2998	LCN2	yes	GO:0070062(extracellular exosome);GO:0005615(extracellular space);GO:0005576(extracellular region);GO:0097192(extrinsic apoptotic signaling pathway in absence of ligand);GO:0045087(innate immune response);GO:0015891(siderophore transport);GO:0009615(response to virus);GO:0006810(transport);GO:0036094(small molecule binding);GO:0005506(iron ion binding);GO:0005215(transporter activity)	NA	NA	NA	lipocalin 2 [Source:HGNC Symbol;Acc:HGNC:6526]	MSTRG.19762.1	u	chr3	44854121	44864422	MSTRG.19762	.	yes	novel	trans	NA	-54.07	0.981449
ENSSSCT00000029052	0	chr5	86272186	86308016	MSTRG.24607	DRAM1	yes	GO:0016021(integral component of membrane);GO:0016020(membrane);GO:0005764(lysosome);GO:0005737(cytoplasm);GO:0010506(regulation of autophagy)	NA	NA	NA	DNA damage regulated autophagy modulator 1 [Source:HGNC Symbol;Acc:HGNC:25645]	MSTRG.19762.1	u	chr3	44854121	44864422	MSTRG.19762	.	yes	novel	trans	NA	-52.84	0.970248
ENSSSCT00000035880	0	chr5	24324314	24336347	MSTRG.23798	ENSSSCG00000023150	yes	GO:0016021(integral component of membrane);GO:0016020(membrane);GO:0005509(calcium ion binding);GO:0060828(regulation of canonical Wnt signaling pathway);GO:0048513(animal organ development);GO:0030509(BMP signaling pathway)	05010(Alzheimer's disease);05144(Malaria)	NA	NA	NA	MSTRG.19762.1	u	chr3	44854121	44864422	MSTRG.19762	.	yes	novel	trans	NA	-52.80	0.965833
ENSSSCT00000016407	0	chr9	44791567	44797729	MSTRG.31690	ENSSSCG00000015041	yes	GO:0016324(apical plasma membrane);GO:0009897(external side of plasma membrane);GO:0035313(wound healing, spreading of epidermal cells);GO:0030335(positive regulation of cell migration);GO:0001953(negative regulation of cell-matrix adhesion)	NA	NA	NA	NA	MSTRG.19762.1	u	chr3	44854121	44864422	MSTRG.19762	.	yes	novel	trans	NA	-52.16	0.981219
ENSSSCT00000006045	0	chr1	287904367	288136642	MSTRG.2776	PAPPA	yes	GO:0005615(extracellular space);GO:0005576(extracellular region);GO:0006508(proteolysis);GO:0008237(metallopeptidase activity);GO:0004222(metalloendopeptidase activity);GO:0004175(endopeptidase activity)	NA	NA	NA	pappalysin 1 [Source:HGNC Symbol;Acc:HGNC:8602]	MSTRG.19762.1	u	chr3	44854121	44864422	MSTRG.19762	.	yes	novel	trans	NA	-50.23	0.966198
ENSSSCT00000009807	0	chr8	74083530	74086750	MSTRG.30160	CXCL8	yes	GO:0005615(extracellular space);GO:0005576(extracellular region);GO:0090023(positive regulation of neutrophil chemotaxis);GO:0070098(chemokine-mediated signaling pathway);GO:0042127(regulation of cell proliferation);GO:0042119(neutrophil activation);GO:0032496(response to lipopolysaccharide);GO:0030593(neutrophil chemotaxis);GO:0007186(G-protein coupled receptor signaling pathway);GO:0006955(immu…	04064(NF-kappa B signaling pathway);04060(Cytokine-cytokine receptor interaction);04620(Toll-like receptor signaling pathway);04621(NOD-like receptor signaling pathway);04622(RIG-I-like receptor signaling pathway);04062(Chemokine signaling pathway);05200(Pathways in cancer);05202(Transcriptional misregulation in cancers);05219(Bladder cancer);05323(Rheumatoid arthritis);04932(Non-alcoholic fatty …	K10030	NA	Interleukin-8 [Source:UniProtKB/Swiss-Prot;Acc:P26894]	MSTRG.19762.1	u	chr3	44854121	44864422	MSTRG.19762	.	yes	novel	trans	NA	-50.07	0.987239
ENSSSCT00000004119	0	chr6	104006435	104055655	MSTRG.26924	ENSSSCG00000003719	yes	GO:0051260(protein homooligomerization)	NA	NA	NA	NA	MSTRG.19762.1	u	chr3	44854121	44864422	MSTRG.19762	.	yes	novel	trans	NA	-49.94	0.983649
ENSSSCT00000015144	0	chr2	60517862	60530410	MSTRG.17362	TMEM38A	yes	GO:0070062(extracellular exosome);GO:0016021(integral component of membrane);GO:0016020(membrane);GO:0098655(cation transmembrane transport);GO:0071805(potassium ion transmembrane transport);GO:0015672(monovalent inorganic cation transport);GO:0015269(calcium-activated potassium channel activity);GO:0005261(cation channel activity)	NA	NA	NA	transmembrane protein 38A [Source:HGNC Symbol;Acc:HGNC:28462]	MSTRG.19762.1	u	chr3	44854121	44864422	MSTRG.19762	.	yes	novel	trans	NA	-49.81	0.996359
ENSSSCT00000002910	0	chr7	134289617	134312033	MSTRG.29639	ENSSSCG00000002623	yes	GO:0008152(metabolic process);GO:0004364(glutathione transferase activity)	00480(Glutathione metabolism);00980(Metabolism of xenobiotics by cytochrome P450);00982(Drug metabolism - cytochrome P450);05204(Chemical carcinogenesis)	NA	NA	glutathione S-transferase alpha M14 [Source:RefSeq peptide;Acc:NP_999554]	MSTRG.19762.1	u	chr3	44854121	44864422	MSTRG.19762	.	yes	novel	trans	NA	-49.76	-0.956382
ENSSSCT00000012115	0	chr10	55702104	55704335	ENSSSCG00000011071	THNSL1	yes	NA	NA	NA	NA	threonine synthase like 1 [Source:HGNC Symbol;Acc:HGNC:26160]	MSTRG.1454.1	u	chr1	145067151	145070145	MSTRG.1454	.	yes	novel	trans	NA	-30.45	-0.970505
ENSSSCT00000035744	0	chr11	15545053	15550235	MSTRG.4547	FOXO1	yes	GO:0005737(cytoplasm);GO:0005634(nucleus);GO:1903661(positive regulation of complement-dependent cytotoxicity);GO:0018107(peptidyl-threonine phosphorylation);GO:0018105(peptidyl-serine phosphorylation);GO:0010629(negative regulation of gene expression);GO:0006355(regulation of transcription, DNA-templated);GO:0043565(sequence-specific DNA binding);GO:0003700(transcription factor activity, sequenc…	04068(FoxO signaling pathway);04152(AMPK signaling pathway);04910(Insulin signaling pathway);04922(Glucagon signaling pathway);04919(Thyroid hormone signaling pathway);05200(Pathways in cancer);05202(Transcriptional misregulation in cancers);05215(Prostate cancer)	K07201	NA	forkhead box O1 [Source:HGNC Symbol;Acc:HGNC:3819]	MSTRG.1454.1	u	chr1	145067151	145070145	MSTRG.1454	.	yes	novel	trans	NA	-43.75	0.960602
ENSSSCT00000012294	0	chr13	18743778	18747725	MSTRG.7040	ENSSSCG00000011227	yes	GO:0016020(membrane);GO:0023014(signal transduction by protein phosphorylation);GO:0007178(transmembrane receptor protein serine/threonine kinase signaling pathway);GO:0006468(protein phosphorylation);GO:0046872(metal ion binding);GO:0005524(ATP binding);GO:0005026(transforming growth factor beta receptor activity, type II);GO:0004702(signal transducer, downstream of receptor, with serine/threoni…	NA	NA	NA	NA	MSTRG.1454.1	u	chr1	145067151	145070145	MSTRG.1454	.	yes	novel	trans	NA	-33.42	-0.963137
ENSSSCT00000015425	0	chr2	90895541	90953243	MSTRG.18109	ENSSSCG00000014121	yes	GO:0046872(metal ion binding)	04350(TGF-beta signaling pathway);04144(Endocytosis)	NA	NA	NA	MSTRG.1454.1	u	chr1	145067151	145070145	MSTRG.1454	.	yes	novel	trans	NA	-34.51	-0.963845
ENSSSCT00000027416	0	chr2	90895541	90953249	MSTRG.18109	ENSSSCG00000014121	yes	GO:0046872(metal ion binding)	04350(TGF-beta signaling pathway);04144(Endocytosis)	NA	NA	NA	MSTRG.1454.1	u	chr1	145067151	145070145	MSTRG.1454	.	yes	novel	trans	NA	-34.51	0.991271
ENSSSCT00000008595	0	chr3	24698822	24729655	MSTRG.19363	ENSSSCG00000007845	yes	GO:0005743(mitochondrial inner membrane);GO:0006627(protein processing involved in protein targeting to mitochondrion);GO:0006508(proteolysis);GO:0046872(metal ion binding);GO:0008270(zinc ion binding);GO:0004222(metalloendopeptidase activity);GO:0003824(catalytic activity)	00190(Oxidative phosphorylation);04260(Cardiac muscle contraction);05010(Alzheimer's disease);05012(Parkinson's disease);05016(Huntington's disease);04932(Non-alcoholic fatty liver disease (NAFLD))	NA	NA	NA	MSTRG.1454.1	u	chr1	145067151	145070145	MSTRG.1454	.	yes	novel	trans	NA	-25.00	-0.96584
ENSSSCT00000008818	0	chr3	42403002	42404079	MSTRG.19683	PGP	yes	GO:0005829(cytosol);GO:0045721(negative regulation of gluconeogenesis);GO:0035335(peptidyl-tyrosine dephosphorylation);GO:0016311(dephosphorylation);GO:0008152(metabolic process);GO:0006650(glycerophospholipid metabolic process);GO:0006114(glycerol biosynthetic process);GO:0098519(nucleotide phosphatase activity, acting on free nucleotides);GO:0043136(glycerol-3-phosphatase activity);GO:0016791(p…	NA	K19269	EC:3.1.3.18 3.1.3.48	phosphoglycolate phosphatase [Source:HGNC Symbol;Acc:HGNC:8909]	MSTRG.1454.1	u	chr1	145067151	145070145	MSTRG.1454	.	yes	novel	trans	NA	-49.12	-0.963058
ENSSSCT00000009431	0	chr3	130602696	130685391	MSTRG.21023	ENSSSCG00000008620	yes	GO:0006890(retrograde vesicle-mediated transport, Golgi to ER)	NA	NA	NA	NA	MSTRG.1454.1	u	chr1	145067151	145070145	MSTRG.1454	.	yes	novel	trans	NA	-49.22	-0.962837
ENSSSCT00000000849	0	chr5	74510800	74656333	MSTRG.24487	LRRK2	yes	GO:1990909(Wnt signalosome);GO:0099400(caveola neck);GO:0098794(postsynapse);GO:0097487(multivesicular body, internal vesicle);GO:0070062(extracellular exosome);GO:0045202(synapse);GO:0045121(membrane raft);GO:0044754(autolysosome);GO:0044753(amphisome);GO:0043231(intracellular membrane-bounded organelle);GO:0043204(perikaryon);GO:0043025(neuronal cell body);GO:0043005(neuron projection);GO:00328…	05012(Parkinson's disease)	K08844	EC:2.7.11.1	leucine-rich repeat serine/threonine-protein kinase 2 [Source:RefSeq peptide;Acc:NP_001106908]	MSTRG.1454.1	u	chr1	145067151	145070145	MSTRG.1454	.	yes	novel	trans	NA	-55.79	0.991917
ENSSSCT00000016317	0	chr9	30388259	30396534	MSTRG.31434	ANKRD49	yes	GO:0045893(positive regulation of transcription, DNA-templated)	NA	NA	NA	ankyrin repeat domain 49 [Source:HGNC Symbol;Acc:HGNC:25970]	MSTRG.1454.1	u	chr1	145067151	145070145	MSTRG.1454	.	yes	novel	trans	NA	-42.21	0.971263
ENSSSCT00000016959	0	chr9	138670291	138732074	MSTRG.32762	RNF2	yes	GO:0071339(MLL1 complex);GO:0035102(PRC1 complex);GO:0031519(PcG protein complex);GO:0016604(nuclear body);GO:0005654(nucleoplasm);GO:0005634(nucleus);GO:0001739(sex chromatin);GO:0000792(heterochromatin);GO:0000791(euchromatin);GO:0000151(ubiquitin ligase complex);GO:0043433(negative regulation of sequence-specific DNA binding transcription factor activity);GO:0036353(histone H2A-K119 monoubiqui…	NA	NA	NA	ring finger protein 2 [Source:HGNC Symbol;Acc:HGNC:10061]	MSTRG.1454.1	u	chr1	145067151	145070145	MSTRG.1454	.	yes	novel	trans	NA	-42.41	0.968347
ENSSSCT00000012023	0	chr10	36654640	36739474	MSTRG.3827	KIF24	yes	GO:0043234(protein complex);GO:0005871(kinesin complex);GO:0005814(centriole);GO:0060271(cilium assembly);GO:0007019(microtubule depolymerization);GO:0007018(microtubule-based movement);GO:0042802(identical protein binding);GO:0016887(ATPase activity);GO:0008017(microtubule binding);GO:0005524(ATP binding);GO:0003777(microtubule motor activity);GO:0003774(motor activity);GO:0000166(nucleotide bin…	NA	NA	NA	kinesin family member 24 [Source:HGNC Symbol;Acc:HGNC:19916]	MSTRG.641.1	j	chr1	82268049	82273291	MSTRG.641	ENSSSCG00000031023	yes	novel	trans	NA	-54.82	-0.962447
ENSSSCT00000010298	0	chr11	19465520	19487745	MSTRG.4626	CYSLTR2	yes	GO:0016021(integral component of membrane);GO:0016020(membrane);GO:0061737(leukotriene signaling pathway);GO:0007186(G-protein coupled receptor signaling pathway);GO:0004974(leukotriene receptor activity);GO:0004930(G-protein coupled receptor activity);GO:0001631(cysteinyl leukotriene receptor activity)	NA	K04323	NA	cysteinyl leukotriene receptor 2 [Source:RefSeq peptide;Acc:NP_999295]	MSTRG.641.1	j	chr1	82268049	82273291	MSTRG.641	ENSSSCG00000031023	yes	novel	trans	NA	-54.20	0.961325
ENSSSCT00000026790	0	chr11	72092330	72161779	MSTRG.5111	DNAJC3	yes	GO:1903561(extracellular vesicle);GO:0070062(extracellular exosome);GO:0031205(endoplasmic reticulum Sec complex);GO:0016020(membrane);GO:0005829(cytosol);GO:0005788(endoplasmic reticulum lumen);GO:0005783(endoplasmic reticulum);GO:0005737(cytoplasm);GO:1903912(negative regulation of endoplasmic reticulum stress-induced eIF2 alpha phosphorylation);GO:0070417(cellular response to cold);GO:0051603(…	04141(Protein processing in endoplasmic reticulum);05164(Influenza A)	K09523	NA	dnaJ homolog subfamily C member 3 precursor [Source:RefSeq peptide;Acc:NP_001177113]	MSTRG.641.1	j	chr1	82268049	82273291	MSTRG.641	ENSSSCG00000031023	yes	novel	trans	NA	-54.01	0.973137
ENSSSCT00000018768	0	chr12	6911815	6916721	MSTRG.5486	RPL38	yes	GO:0033291(eukaryotic 80S initiation complex);GO:0030529(intracellular ribonucleoprotein complex);GO:0022625(cytosolic large ribosomal subunit);GO:0005925(focal adhesion);GO:0005840(ribosome);GO:0005622(intracellular);GO:0048318(axial mesoderm development);GO:0042474(middle ear morphogenesis);GO:0034463(90S preribosome assembly);GO:0007605(sensory perception of sound);GO:0006417(regulation of tra…	03010(Ribosome)	K02923	NA	ribosomal protein L38 [Source:HGNC Symbol;Acc:HGNC:10349]	MSTRG.641.1	j	chr1	82268049	82273291	MSTRG.641	ENSSSCG00000031023	yes	novel	trans	NA	-52.58	0.951228
ENSSSCT00000018956	0	chr12	20928724	20937631	MSTRG.5772	KAT2A	yes	GO:0072686(mitotic spindle);GO:0033276(transcription factor TFTC complex);GO:0030914(STAGA complex);GO:0005671(Ada2/Gcn5/Ada3 transcription activator complex);GO:0005634(nucleus);GO:0005615(extracellular space);GO:0000123(histone acetyltransferase complex);GO:1903955(positive regulation of protein targeting to mitochondrion);GO:1903146(regulation of mitophagy);GO:0044154(histone H3-K14 acetylatio…	04330(Notch signaling pathway);04919(Thyroid hormone signaling pathway);05203(Viral carcinogenesis);05166(HTLV-I infection)	K06062	EC:2.3.1.48	lysine acetyltransferase 2A [Source:HGNC Symbol;Acc:HGNC:4201]	MSTRG.641.1	j	chr1	82268049	82273291	MSTRG.641	ENSSSCG00000031023	yes	novel	trans	NA	-52.15	-0.956947
ENSSSCT00000019021	0	chr12	22275243	22290067	MSTRG.5804	IGFBP4	yes	GO:0005615(extracellular space);GO:0005576(extracellular region);GO:0044342(type B pancreatic cell proliferation);GO:0043568(positive regulation of insulin-like growth factor receptor signaling pathway);GO:0043410(positive regulation of MAPK cascade);GO:0040008(regulation of growth);GO:0010906(regulation of glucose metabolic process);GO:0001558(regulation of cell growth);GO:0005520(insulin-like g…	NA	NA	NA	insulin like growth factor binding protein 4 [Source:HGNC Symbol;Acc:HGNC:5473]	MSTRG.641.1	j	chr1	82268049	82273291	MSTRG.641	ENSSSCG00000031023	yes	novel	trans	NA	-52.08	0.961031
ENSSSCT00000019034	0	chr12	22732228	22734736	MSTRG.5824	CSF3	yes	GO:0005615(extracellular space);GO:0005576(extracellular region);GO:0045639(positive regulation of myeloid cell differentiation);GO:0008284(positive regulation of cell proliferation);GO:0006955(immune response);GO:0008083(growth factor activity);GO:0005130(granulocyte colony-stimulating factor receptor binding);GO:0005125(cytokine activity)	04630(Jak-STAT signaling pathway);04151(PI3K-Akt signaling pathway);04060(Cytokine-cytokine receptor interaction);04640(Hematopoietic cell lineage);05144(Malaria)	K05423	NA	Granulocyte colony-stimulating factor [Source:UniProtKB/Swiss-Prot;Acc:O02837]	MSTRG.641.1	j	chr1	82268049	82273291	MSTRG.641	ENSSSCG00000031023	yes	novel	trans	NA	-49.82	0.955109
ENSSSCT00000019041	0	chr12	22791450	22793954	ENSSSCG00000017488	CH242-256H23.1	yes	GO:0005615(extracellular space);GO:0005576(extracellular region);GO:0045639(positive regulation of myeloid cell differentiation);GO:0008284(positive regulation of cell proliferation);GO:0006955(immune response);GO:0008083(growth factor activity);GO:0005130(granulocyte colony-stimulating factor receptor binding);GO:0005125(cytokine activity)	04630(Jak-STAT signaling pathway);04151(PI3K-Akt signaling pathway);04060(Cytokine-cytokine receptor interaction);04640(Hematopoietic cell lineage);05144(Malaria)	NA	NA	Granulocyte colony-stimulating factor [Source:UniProtKB/Swiss-Prot;Acc:O02837]	MSTRG.641.1	j	chr1	82268049	82273291	MSTRG.641	ENSSSCG00000031023	yes	novel	trans	NA	-49.73	0.971398
ENSSSCT00000033442	0	chr12	23049118	23069842	MSTRG.5834	ENSSSCG00000017497	yes	GO:0016021(integral component of membrane);GO:0016020(membrane);GO:0005622(intracellular);GO:0035556(intracellular signal transduction);GO:0023014(signal transduction by protein phosphorylation);GO:0018108(peptidyl-tyrosine phosphorylation);GO:0016310(phosphorylation);GO:0007169(transmembrane receptor protein tyrosine kinase signaling pathway);GO:0006468(protein phosphorylation);GO:0016740(transf…	04012(ErbB signaling pathway);04066(HIF-1 signaling pathway);04020(Calcium signaling pathway);04510(Focal adhesion);04520(Adherens junction);05200(Pathways in cancer);05230(Central carbon metabolism in cancer);05206(MicroRNAs in cancer);05205(Proteoglycans in cancer);05212(Pancreatic cancer);05219(Bladder cancer);05215(Prostate cancer);05213(Endometrial cancer);05223(Non-small cell lung cancer)	K05083	EC:2.7.10.1	NA	MSTRG.641.1	j	chr1	82268049	82273291	MSTRG.641	ENSSSCG00000031023	yes	novel	trans	NA	-49.26	0.977237
ENSSSCT00000019090	0	chr12	24843037	24848314	MSTRG.5919	HOXB9	yes	GO:0005739(mitochondrion);GO:0005654(nucleoplasm);GO:0005634(nucleus);GO:0060326(cell chemotaxis);GO:0060070(canonical Wnt signaling pathway);GO:0048706(embryonic skeletal system development);GO:0045944(positive regulation of transcription from RNA polymerase II promoter);GO:0030879(mammary gland development);GO:0009952(anterior/posterior pattern specification);GO:0006355(regulation of transcript…	NA	NA	NA	homeobox B9 [Source:HGNC Symbol;Acc:HGNC:5120]	MSTRG.641.1	j	chr1	82268049	82273291	MSTRG.641	ENSSSCG00000031023	yes	novel	trans	NA	-48.75	-0.9753
ENSSSCT00000019611	0	chr12	59331232	59409597	MSTRG.6778	MAP2K4	yes	GO:0005737(cytoplasm);GO:2000672(negative regulation of motor neuron apoptotic process);GO:0071260(cellular response to mechanical stimulus);GO:0034393(positive regulation of smooth muscle cell apoptotic process);GO:0009611(response to wounding);GO:0006468(protein phosphorylation);GO:0000165(MAPK cascade);GO:0005524(ATP binding);GO:0004702(signal transducer, downstream of receptor, with serine/th…	04010(MAPK signaling pathway);04012(ErbB signaling pathway);04668(TNF signaling pathway);04620(Toll-like receptor signaling pathway);04664(Fc epsilon RI signaling pathway);04912(GnRH signaling pathway);05166(HTLV-I infection);05164(Influenza A);05161(Hepatitis B);05169(Epstein-Barr virus infection);05142(Chagas disease (American trypanosomiasis))	K04430	EC:2.7.12.2	mitogen-activated protein kinase kinase 4 [Source:HGNC Symbol;Acc:HGNC:6844]	MSTRG.641.1	j	chr1	82268049	82273291	MSTRG.641	ENSSSCG00000031023	yes	novel	trans	NA	-48.71	-0.966054
ENSSSCT00000012434	0	chr13	34558569	34561740	MSTRG.7300	ENSSSCG00000011357	yes	GO:0016021(integral component of membrane);GO:0016020(membrane)	NA	NA	NA	NA	MSTRG.641.1	j	chr1	82268049	82273291	MSTRG.641	ENSSSCG00000031023	yes	novel	trans	NA	-48.47	0.989835
ENSSSCT00000012603	0	chr13	58776450	58817255	MSTRG.7710	EIF4E3	yes	GO:0005737(cytoplasm);GO:0006413(translational initiation);GO:0006412(translation);GO:0003743(translation initiation factor activity);GO:0003723(RNA binding)	NA	NA	NA	eukaryotic translation initiation factor 4E family member 3 [Source:HGNC Symbol;Acc:HGNC:31837]	MSTRG.641.1	j	chr1	82268049	82273291	MSTRG.641	ENSSSCG00000031023	yes	novel	trans	NA	-48.08	0.980124
ENSSSCT00000012607	0	chr13	59924895	60018294	MSTRG.7724	GXYLT2	yes	GO:0016266(O-glycan processing);GO:0035252(UDP-xylosyltransferase activity);GO:0016757(transferase activity, transferring glycosyl groups);GO:0016740(transferase activity)	00514(Other types of O-glycan biosynthesis)	K13676	EC:2.4.2.-	glucoside xylosyltransferase 2 [Source:HGNC Symbol;Acc:HGNC:33383]	MSTRG.641.1	j	chr1	82268049	82273291	MSTRG.641	ENSSSCG00000031023	yes	novel	trans	NA	-46.91	0.994096
ENSSSCT00000024619	0	chr13	133439570	133478975	MSTRG.8705	ENSSSCG00000022550	yes	GO:0005622(intracellular);GO:0035556(intracellular signal transduction);GO:0016310(phosphorylation);GO:0007205(protein kinase C-activating G-protein coupled receptor signaling pathway);GO:0016301(kinase activity);GO:0005509(calcium ion binding);GO:0004143(diacylglycerol kinase activity)	00561(Glycerolipid metabolism);00564(Glycerophospholipid metabolism);04070(Phosphatidylinositol signaling system);05231(Choline metabolism in cancer)	NA	NA	NA	MSTRG.641.1	j	chr1	82268049	82273291	MSTRG.641	ENSSSCG00000031023	yes	novel	trans	NA	-46.71	0.98093
ENSSSCT00000013027	0	chr13	150294290	150320054	MSTRG.8956	UPK1B	yes	GO:0070062(extracellular exosome);GO:0016324(apical plasma membrane);GO:0016021(integral component of membrane);GO:0016020(membrane);GO:0005887(integral component of plasma membrane);GO:0030855(epithelial cell differentiation);GO:0007166(cell surface receptor signaling pathway)	NA	NA	NA	uroplakin 1B [Source:HGNC Symbol;Acc:HGNC:12578]	MSTRG.641.1	j	chr1	82268049	82273291	MSTRG.641	ENSSSCG00000031023	yes	novel	trans	NA	-46.36	0.9605
ENSSSCT00000010954	0	chr14	50281701	50286188	MSTRG.10128	OSM	yes	GO:0005622(intracellular);GO:0005576(extracellular region);GO:2001235(positive regulation of apoptotic signaling pathway);GO:0050731(positive regulation of peptidyl-tyrosine phosphorylation);GO:0048266(behavioral response to pain);GO:0046888(negative regulation of hormone secretion);GO:0045944(positive regulation of transcription from RNA polymerase II promoter);GO:0045835(negative regulation of …	04630(Jak-STAT signaling pathway);04151(PI3K-Akt signaling pathway);04060(Cytokine-cytokine receptor interaction)	K05418	NA	oncostatin M [Source:HGNC Symbol;Acc:HGNC:8506]	MSTRG.641.1	j	chr1	82268049	82273291	MSTRG.641	ENSSSCG00000031023	yes	novel	trans	NA	-46.08	0.991638
ENSSSCT00000011095	0	chr14	55088807	55101191	MSTRG.10313	TANGO2	yes	GO:0005794(Golgi apparatus)	NA	NA	NA	transport and golgi organization 2 homolog [Source:HGNC Symbol;Acc:HGNC:25439]	MSTRG.641.1	j	chr1	82268049	82273291	MSTRG.641	ENSSSCG00000031023	yes	novel	trans	NA	-45.80	0.967179
ENSSSCT00000011561	0	chr14	122676573	122703102	MSTRG.11260	MGEA5	yes	GO:0016020(membrane);GO:0005829(cytosol);GO:0009100(glycoprotein metabolic process);GO:0006517(protein deglycosylation);GO:0006044(N-acetylglucosamine metabolic process);GO:0016231(beta-N-acetylglucosaminidase activity)	NA	K15719	EC:3.2.1.169 2.3.1.48	meningioma expressed antigen 5 (hyaluronidase) [Source:HGNC Symbol;Acc:HGNC:7056]	MSTRG.641.1	j	chr1	82268049	82273291	MSTRG.641	ENSSSCG00000031023	yes	novel	trans	NA	-45.47	0.96941
ENSSSCT00000017185	0	chr15	52291090	52300426	MSTRG.12166	CASP3	yes	GO:0005829(cytosol);GO:0005737(cytoplasm);GO:0005634(nucleus);GO:0097194(execution phase of apoptosis);GO:0071310(cellular response to organic substance);GO:0051402(neuron apoptotic process);GO:0048011(neurotrophin TRK receptor signaling pathway);GO:0046007(negative regulation of activated T cell proliferation);GO:0045786(negative regulation of cell cycle);GO:0045736(negative regulation of cyclin…	04010(MAPK signaling pathway);04668(TNF signaling pathway);04210(Apoptosis);04115(p53 signaling pathway);04650(Natural killer cell mediated cytotoxicity);04726(Serotonergic synapse);05200(Pathways in cancer);05206(MicroRNAs in cancer);05205(Proteoglycans in cancer);05203(Viral carcinogenesis);05210(Colorectal cancer);05010(Alzheimer's disease);05012(Parkinson's disease);05014(Amyotrophic lateral …	K02187	EC:3.4.22.56	caspase 3 [Source:HGNC Symbol;Acc:HGNC:1504]	MSTRG.641.1	j	chr1	82268049	82273291	MSTRG.641	ENSSSCG00000031023	yes	novel	trans	NA	-45.39	0.953494
ENSSSCT00000004580	0	chr1	28516798	28531132	MSTRG.288	HECA	yes	GO:0016020(membrane);GO:0005737(cytoplasm);GO:0005634(nucleus);GO:0045930(negative regulation of mitotic cell cycle)	NA	NA	NA	hdc homolog, cell cycle regulator [Source:HGNC Symbol;Acc:HGNC:21041]	MSTRG.31692.1	u	chr9	44902505	44903214	MSTRG.31692	.	yes	novel	trans	NA	-51.75	0.950926
ENSSSCT00000027554	0	chr1	35463102	35466461	MSTRG.356	ARG1	yes	GO:0046872(metal ion binding);GO:0016813(hydrolase activity, acting on carbon-nitrogen (but not peptide) bonds, in linear amidines);GO:0016787(hydrolase activity)	NA	K01476	EC:3.5.3.1	NA	MSTRG.31692.1	u	chr9	44902505	44903214	MSTRG.31692	.	yes	novel	trans	NA	-51.75	0.971223
ENSSSCT00000033548	0	chr1	35463556	35465793	MSTRG.356	ARG1	yes	GO:0046872(metal ion binding);GO:0016813(hydrolase activity, acting on carbon-nitrogen (but not peptide) bonds, in linear amidines);GO:0016787(hydrolase activity)	NA	K01476	EC:3.5.3.1	NA	MSTRG.31692.1	u	chr9	44902505	44903214	MSTRG.31692	.	yes	novel	trans	NA	-49.25	0.965261
ENSSSCT00000035404	0	chr1	35463607	35464819	MSTRG.356	ARG1	yes	GO:0046872(metal ion binding);GO:0016813(hydrolase activity, acting on carbon-nitrogen (but not peptide) bonds, in linear amidines);GO:0016787(hydrolase activity)	NA	K01476	EC:3.5.3.1	NA	MSTRG.31692.1	u	chr9	44902505	44903214	MSTRG.31692	.	yes	novel	trans	NA	-49.22	0.98002
ENSSSCT00000004636	0	chr1	35580461	35594611	MSTRG.361	ENSSSCG00000004195	yes	GO:0005737(cytoplasm);GO:0006525(arginine metabolic process);GO:0000050(urea cycle);GO:0046872(metal ion binding);GO:0016813(hydrolase activity, acting on carbon-nitrogen (but not peptide) bonds, in linear amidines);GO:0016787(hydrolase activity);GO:0004053(arginase activity)	01230(Biosynthesis of amino acids);00330(Arginine and proline metabolism);05146(Amoebiasis)	NA	NA	Arginase-1 [Source:UniProtKB/Swiss-Prot;Acc:Q95JC8]	MSTRG.31692.1	u	chr9	44902505	44903214	MSTRG.31692	.	yes	novel	trans	NA	-48.60	0.977518
ENSSSCT00000005396	0	chr1	175502733	175517283	MSTRG.1751	SERPINB2	yes	GO:0005615(extracellular space);GO:0043066(negative regulation of apoptotic process);GO:0010951(negative regulation of endopeptidase activity);GO:0004867(serine-type endopeptidase inhibitor activity)	05146(Amoebiasis)	K19821	NA	serpin family B member 2 [Source:HGNC Symbol;Acc:HGNC:8584]	MSTRG.31692.1	u	chr9	44902505	44903214	MSTRG.31692	.	yes	novel	trans	NA	-48.24	0.988801
ENSSSCT00000029937	0	chr1	268964060	268973843	MSTRG.2611	ENSSSCG00000029421	yes	NA	NA	NA	NA	NA	MSTRG.31692.1	u	chr9	44902505	44903214	MSTRG.31692	.	yes	novel	trans	NA	-46.03	0.991225
ENSSSCT00000005921	0	chr1	269014797	269023294	MSTRG.2613	ENSSSCG00000005381	yes	GO:0031012(extracellular matrix);GO:0007155(cell adhesion);GO:0005198(structural molecule activity)	04974(Protein digestion and absorption)	NA	NA	NA	MSTRG.31692.1	u	chr9	44902505	44903214	MSTRG.31692	.	yes	novel	trans	NA	-45.36	0.981098
ENSSSCT00000006045	0	chr1	287904367	288136642	MSTRG.2776	PAPPA	yes	GO:0005615(extracellular space);GO:0005576(extracellular region);GO:0006508(proteolysis);GO:0008237(metallopeptidase activity);GO:0004222(metalloendopeptidase activity);GO:0004175(endopeptidase activity)	NA	NA	NA	pappalysin 1 [Source:HGNC Symbol;Acc:HGNC:8602]	MSTRG.31692.1	u	chr9	44902505	44903214	MSTRG.31692	.	yes	novel	trans	NA	-45.31	0.984951
ENSSSCT00000006060	0	chr1	293001771	293012545	MSTRG.2788	ENSSSCG00000005510	yes	GO:0046872(metal ion binding);GO:0008270(zinc ion binding)	NA	NA	NA	NA	MSTRG.31692.1	u	chr9	44902505	44903214	MSTRG.31692	.	yes	novel	trans	NA	-45.08	-0.985572
ENSSSCT00000006067	0	chr1	293510864	293528679	MSTRG.2802	STOM	yes	GO:0072562(blood microparticle);GO:0070062(extracellular exosome);GO:0048471(perinuclear region of cytoplasm);GO:0045121(membrane raft);GO:0031982(vesicle);GO:0016021(integral component of membrane);GO:0016020(membrane);GO:0005887(integral component of plasma membrane);GO:0005856(cytoskeleton);GO:0005829(cytosol);GO:0005783(endoplasmic reticulum);GO:0005739(mitochondrion);GO:0005737(cytoplasm);GO…	NA	NA	NA	stomatin [Source:HGNC Symbol;Acc:HGNC:3383]	MSTRG.31692.1	u	chr9	44902505	44903214	MSTRG.31692	.	yes	novel	trans	NA	-44.44	0.96013
ENSSSCT00000006200	0	chr1	302600679	302605199	MSTRG.2998	LCN2	yes	GO:0070062(extracellular exosome);GO:0005615(extracellular space);GO:0005576(extracellular region);GO:0097192(extrinsic apoptotic signaling pathway in absence of ligand);GO:0045087(innate immune response);GO:0015891(siderophore transport);GO:0009615(response to virus);GO:0006810(transport);GO:0036094(small molecule binding);GO:0005506(iron ion binding);GO:0005215(transporter activity)	NA	NA	NA	lipocalin 2 [Source:HGNC Symbol;Acc:HGNC:6526]	MSTRG.31692.1	u	chr9	44902505	44903214	MSTRG.31692	.	yes	novel	trans	NA	-44.24	0.968344
ENSSSCT00000012023	0	chr10	36654640	36739474	MSTRG.3827	KIF24	yes	GO:0043234(protein complex);GO:0005871(kinesin complex);GO:0005814(centriole);GO:0060271(cilium assembly);GO:0007019(microtubule depolymerization);GO:0007018(microtubule-based movement);GO:0042802(identical protein binding);GO:0016887(ATPase activity);GO:0008017(microtubule binding);GO:0005524(ATP binding);GO:0003777(microtubule motor activity);GO:0003774(motor activity);GO:0000166(nucleotide bin…	NA	NA	NA	kinesin family member 24 [Source:HGNC Symbol;Acc:HGNC:19916]	MSTRG.31692.1	u	chr9	44902505	44903214	MSTRG.31692	.	yes	novel	trans	NA	-44.10	-0.954542
ENSSSCT00000026790	0	chr11	72092330	72161779	MSTRG.5111	DNAJC3	yes	GO:1903561(extracellular vesicle);GO:0070062(extracellular exosome);GO:0031205(endoplasmic reticulum Sec complex);GO:0016020(membrane);GO:0005829(cytosol);GO:0005788(endoplasmic reticulum lumen);GO:0005783(endoplasmic reticulum);GO:0005737(cytoplasm);GO:1903912(negative regulation of endoplasmic reticulum stress-induced eIF2 alpha phosphorylation);GO:0070417(cellular response to cold);GO:0051603(…	04141(Protein processing in endoplasmic reticulum);05164(Influenza A)	K09523	NA	dnaJ homolog subfamily C member 3 precursor [Source:RefSeq peptide;Acc:NP_001177113]	MSTRG.31692.1	u	chr9	44902505	44903214	MSTRG.31692	.	yes	novel	trans	NA	-43.99	0.954559
ENSSSCT00000019034	0	chr12	22732228	22734736	MSTRG.5824	CSF3	yes	GO:0005615(extracellular space);GO:0005576(extracellular region);GO:0045639(positive regulation of myeloid cell differentiation);GO:0008284(positive regulation of cell proliferation);GO:0006955(immune response);GO:0008083(growth factor activity);GO:0005130(granulocyte colony-stimulating factor receptor binding);GO:0005125(cytokine activity)	04630(Jak-STAT signaling pathway);04151(PI3K-Akt signaling pathway);04060(Cytokine-cytokine receptor interaction);04640(Hematopoietic cell lineage);05144(Malaria)	K05423	NA	Granulocyte colony-stimulating factor [Source:UniProtKB/Swiss-Prot;Acc:O02837]	MSTRG.31692.1	u	chr9	44902505	44903214	MSTRG.31692	.	yes	novel	trans	NA	-43.76	0.997961
ENSSSCT00000019041	0	chr12	22791450	22793954	ENSSSCG00000017488	CH242-256H23.1	yes	GO:0005615(extracellular space);GO:0005576(extracellular region);GO:0045639(positive regulation of myeloid cell differentiation);GO:0008284(positive regulation of cell proliferation);GO:0006955(immune response);GO:0008083(growth factor activity);GO:0005130(granulocyte colony-stimulating factor receptor binding);GO:0005125(cytokine activity)	04630(Jak-STAT signaling pathway);04151(PI3K-Akt signaling pathway);04060(Cytokine-cytokine receptor interaction);04640(Hematopoietic cell lineage);05144(Malaria)	NA	NA	Granulocyte colony-stimulating factor [Source:UniProtKB/Swiss-Prot;Acc:O02837]	MSTRG.31692.1	u	chr9	44902505	44903214	MSTRG.31692	.	yes	novel	trans	NA	-43.18	0.993847
ENSSSCT00000033442	0	chr12	23049118	23069842	MSTRG.5834	ENSSSCG00000017497	yes	GO:0016021(integral component of membrane);GO:0016020(membrane);GO:0005622(intracellular);GO:0035556(intracellular signal transduction);GO:0023014(signal transduction by protein phosphorylation);GO:0018108(peptidyl-tyrosine phosphorylation);GO:0016310(phosphorylation);GO:0007169(transmembrane receptor protein tyrosine kinase signaling pathway);GO:0006468(protein phosphorylation);GO:0016740(transf…	04012(ErbB signaling pathway);04066(HIF-1 signaling pathway);04020(Calcium signaling pathway);04510(Focal adhesion);04520(Adherens junction);05200(Pathways in cancer);05230(Central carbon metabolism in cancer);05206(MicroRNAs in cancer);05205(Proteoglycans in cancer);05212(Pancreatic cancer);05219(Bladder cancer);05215(Prostate cancer);05213(Endometrial cancer);05223(Non-small cell lung cancer)	K05083	EC:2.7.10.1	NA	MSTRG.31692.1	u	chr9	44902505	44903214	MSTRG.31692	.	yes	novel	trans	NA	-43.16	0.961965
ENSSSCT00000027235	0	chr12	41690124	41712782	MSTRG.6249	RFFL	yes	GO:0016020(membrane);GO:0010008(endosome membrane);GO:0005886(plasma membrane);GO:0005737(cytoplasm);GO:0002947(tumor necrosis factor receptor superfamily complex);GO:2001271(negative regulation of cysteine-type endopeptidase activity involved in execution phase of apoptosis);GO:1902042(negative regulation of extrinsic apoptotic signaling pathway via death domain receptors);GO:1901797(negative re…	NA	NA	NA	ring finger and FYVE like domain containing E3 ubiquitin protein ligase [Source:HGNC Symbol;Acc:HGNC:24821]	MSTRG.31692.1	u	chr9	44902505	44903214	MSTRG.31692	.	yes	novel	trans	NA	-42.19	0.953552
ENSSSCT00000024619	0	chr13	133439570	133478975	MSTRG.8705	ENSSSCG00000022550	yes	GO:0005622(intracellular);GO:0035556(intracellular signal transduction);GO:0016310(phosphorylation);GO:0007205(protein kinase C-activating G-protein coupled receptor signaling pathway);GO:0016301(kinase activity);GO:0005509(calcium ion binding);GO:0004143(diacylglycerol kinase activity)	00561(Glycerolipid metabolism);00564(Glycerophospholipid metabolism);04070(Phosphatidylinositol signaling system);05231(Choline metabolism in cancer)	NA	NA	NA	MSTRG.31692.1	u	chr9	44902505	44903214	MSTRG.31692	.	yes	novel	trans	NA	-42.02	0.986534
ENSSSCT00000010954	0	chr14	50281701	50286188	MSTRG.10128	OSM	yes	GO:0005622(intracellular);GO:0005576(extracellular region);GO:2001235(positive regulation of apoptotic signaling pathway);GO:0050731(positive regulation of peptidyl-tyrosine phosphorylation);GO:0048266(behavioral response to pain);GO:0046888(negative regulation of hormone secretion);GO:0045944(positive regulation of transcription from RNA polymerase II promoter);GO:0045835(negative regulation of …	04630(Jak-STAT signaling pathway);04151(PI3K-Akt signaling pathway);04060(Cytokine-cytokine receptor interaction)	K05418	NA	oncostatin M [Source:HGNC Symbol;Acc:HGNC:8506]	MSTRG.31692.1	u	chr9	44902505	44903214	MSTRG.31692	.	yes	novel	trans	NA	-42.02	0.983717
ENSSSCT00000010222	0	chr11	6990311	7005937	MSTRG.4412	ENSSSCG00000009328	yes	GO:0030576(Cajal body organization);GO:0006508(proteolysis);GO:0070140(SUMO-specific isopeptidase activity);GO:0032183(SUMO binding)	NA	NA	NA	NA	MSTRG.385.1	u	chr1	38883178	38883383	MSTRG.385	.	yes	novel	trans	NA	-70.51	0.975544
ENSSSCT00000010250	0	chr11	12231552	12255683	MSTRG.4481	ENSSSCG00000009353	yes	NA	NA	NA	NA	NA	MSTRG.385.1	u	chr1	38883178	38883383	MSTRG.385	.	yes	novel	trans	NA	-54.34	0.960447
ENSSSCT00000010298	0	chr11	19465520	19487745	MSTRG.4626	CYSLTR2	yes	GO:0016021(integral component of membrane);GO:0016020(membrane);GO:0061737(leukotriene signaling pathway);GO:0007186(G-protein coupled receptor signaling pathway);GO:0004974(leukotriene receptor activity);GO:0004930(G-protein coupled receptor activity);GO:0001631(cysteinyl leukotriene receptor activity)	NA	K04323	NA	cysteinyl leukotriene receptor 2 [Source:RefSeq peptide;Acc:NP_999295]	MSTRG.385.1	u	chr1	38883178	38883383	MSTRG.385	.	yes	novel	trans	NA	-49.30	-0.967343
ENSSSCT00000026790	0	chr11	72092330	72161779	MSTRG.5111	DNAJC3	yes	GO:1903561(extracellular vesicle);GO:0070062(extracellular exosome);GO:0031205(endoplasmic reticulum Sec complex);GO:0016020(membrane);GO:0005829(cytosol);GO:0005788(endoplasmic reticulum lumen);GO:0005783(endoplasmic reticulum);GO:0005737(cytoplasm);GO:1903912(negative regulation of endoplasmic reticulum stress-induced eIF2 alpha phosphorylation);GO:0070417(cellular response to cold);GO:0051603(…	04141(Protein processing in endoplasmic reticulum);05164(Influenza A)	K09523	NA	dnaJ homolog subfamily C member 3 precursor [Source:RefSeq peptide;Acc:NP_001177113]	MSTRG.385.1	u	chr1	38883178	38883383	MSTRG.385	.	yes	novel	trans	NA	-49.09	-0.988096
ENSSSCT00000018768	0	chr12	6911815	6916721	MSTRG.5486	RPL38	yes	GO:0033291(eukaryotic 80S initiation complex);GO:0030529(intracellular ribonucleoprotein complex);GO:0022625(cytosolic large ribosomal subunit);GO:0005925(focal adhesion);GO:0005840(ribosome);GO:0005622(intracellular);GO:0048318(axial mesoderm development);GO:0042474(middle ear morphogenesis);GO:0034463(90S preribosome assembly);GO:0007605(sensory perception of sound);GO:0006417(regulation of tra…	03010(Ribosome)	K02923	NA	ribosomal protein L38 [Source:HGNC Symbol;Acc:HGNC:10349]	MSTRG.385.1	u	chr1	38883178	38883383	MSTRG.385	.	yes	novel	trans	NA	-49.08	-0.961049
ENSSSCT00000019090	0	chr12	24843037	24848314	MSTRG.5919	HOXB9	yes	GO:0005739(mitochondrion);GO:0005654(nucleoplasm);GO:0005634(nucleus);GO:0060326(cell chemotaxis);GO:0060070(canonical Wnt signaling pathway);GO:0048706(embryonic skeletal system development);GO:0045944(positive regulation of transcription from RNA polymerase II promoter);GO:0030879(mammary gland development);GO:0009952(anterior/posterior pattern specification);GO:0006355(regulation of transcript…	NA	NA	NA	homeobox B9 [Source:HGNC Symbol;Acc:HGNC:5120]	MSTRG.385.1	u	chr1	38883178	38883383	MSTRG.385	.	yes	novel	trans	NA	-48.23	0.981728
ENSSSCT00000023964	0	chr12	35888695	35888858	MSTRG.6097	U1	yes	NA	NA	NA	NA	U1 spliceosomal RNA [Source:RFAM;Acc:RF00003]	MSTRG.385.1	u	chr1	38883178	38883383	MSTRG.385	.	yes	novel	trans	NA	-47.29	0.995158
ENSSSCT00000027408	0	chr12	36929186	37026257	MSTRG.6123	GDPD1	yes	GO:0016021(integral component of membrane);GO:0016020(membrane);GO:0006629(lipid metabolic process);GO:0008081(phosphoric diester hydrolase activity)	NA	NA	NA	glycerophosphodiester phosphodiesterase domain containing 1 [Source:HGNC Symbol;Acc:HGNC:20883]	MSTRG.385.1	u	chr1	38883178	38883383	MSTRG.385	.	yes	novel	trans	NA	-47.06	-0.950428
ENSSSCT00000019590	0	chr12	57516159	57541657	MSTRG.6746	ENSSSCG00000018001	yes	NA	NA	NA	NA	NA	MSTRG.385.1	u	chr1	38883178	38883383	MSTRG.385	.	yes	novel	trans	NA	-46.93	0.962192
ENSSSCT00000012603	0	chr13	58776450	58817255	MSTRG.7710	EIF4E3	yes	GO:0005737(cytoplasm);GO:0006413(translational initiation);GO:0006412(translation);GO:0003743(translation initiation factor activity);GO:0003723(RNA binding)	NA	NA	NA	eukaryotic translation initiation factor 4E family member 3 [Source:HGNC Symbol;Acc:HGNC:31837]	MSTRG.385.1	u	chr1	38883178	38883383	MSTRG.385	.	yes	novel	trans	NA	-46.81	-0.968565
ENSSSCT00000011561	0	chr14	122676573	122703102	MSTRG.11260	MGEA5	yes	GO:0016020(membrane);GO:0005829(cytosol);GO:0009100(glycoprotein metabolic process);GO:0006517(protein deglycosylation);GO:0006044(N-acetylglucosamine metabolic process);GO:0016231(beta-N-acetylglucosaminidase activity)	NA	K15719	EC:3.2.1.169 2.3.1.48	meningioma expressed antigen 5 (hyaluronidase) [Source:HGNC Symbol;Acc:HGNC:7056]	MSTRG.385.1	u	chr1	38883178	38883383	MSTRG.385	.	yes	novel	trans	NA	-45.12	-0.975836
ENSSSCT00000017185	0	chr15	52291090	52300426	MSTRG.12166	CASP3	yes	GO:0005829(cytosol);GO:0005737(cytoplasm);GO:0005634(nucleus);GO:0097194(execution phase of apoptosis);GO:0071310(cellular response to organic substance);GO:0051402(neuron apoptotic process);GO:0048011(neurotrophin TRK receptor signaling pathway);GO:0046007(negative regulation of activated T cell proliferation);GO:0045786(negative regulation of cell cycle);GO:0045736(negative regulation of cyclin…	04010(MAPK signaling pathway);04668(TNF signaling pathway);04210(Apoptosis);04115(p53 signaling pathway);04650(Natural killer cell mediated cytotoxicity);04726(Serotonergic synapse);05200(Pathways in cancer);05206(MicroRNAs in cancer);05205(Proteoglycans in cancer);05203(Viral carcinogenesis);05210(Colorectal cancer);05010(Alzheimer's disease);05012(Parkinson's disease);05014(Amyotrophic lateral …	K02187	EC:3.4.22.56	caspase 3 [Source:HGNC Symbol;Acc:HGNC:1504]	MSTRG.385.1	u	chr1	38883178	38883383	MSTRG.385	.	yes	novel	trans	NA	-44.75	-0.956746
ENSSSCT00000026187	0	chr15	106592223	106603711	MSTRG.12734	ENSSSCG00000029547	yes	GO:0005634(nucleus);GO:0045892(negative regulation of transcription, DNA-templated)	NA	NA	NA	NA	MSTRG.385.1	u	chr1	38883178	38883383	MSTRG.385	.	yes	novel	trans	NA	-43.98	-0.950755
ENSSSCT00000034671	0	chr15	143050324	143053294	MSTRG.13178	CCL20	yes	GO:0005622(intracellular);GO:0005615(extracellular space);GO:0005576(extracellular region);GO:2000406(positive regulation of T cell migration);GO:0072679(thymocyte migration);GO:0072678(T cell migration);GO:0071356(cellular response to tumor necrosis factor);GO:0071347(cellular response to interleukin-1);GO:0071346(cellular response to interferon-gamma);GO:0070374(positive regulation of ERK1 and …	04668(TNF signaling pathway);04060(Cytokine-cytokine receptor interaction);04062(Chemokine signaling pathway);05323(Rheumatoid arthritis)	K14625	NA	C-C motif chemokine ligand 20 [Source:HGNC Symbol;Acc:HGNC:10619]	MSTRG.385.1	u	chr1	38883178	38883383	MSTRG.385	.	yes	novel	trans	NA	-43.96	-0.952786
ENSSSCT00000031545	0	chr17	31927137	31949690	MSTRG.14701	ENSSSCG00000026506	yes	GO:0005737(cytoplasm);GO:0090630(activation of GTPase activity);GO:0005096(GTPase activator activity)	NA	NA	NA	NA	MSTRG.385.1	u	chr1	38883178	38883383	MSTRG.385	.	yes	novel	trans	NA	-43.50	-0.981012
ENSSSCT00000017916	0	chr18	6950621	6972532	MSTRG.15544	TCAF1	yes	GO:0005886(plasma membrane);GO:1901529(positive regulation of anion channel activity);GO:0090314(positive regulation of protein targeting to membrane);GO:0030336(negative regulation of cell migration);GO:0044325(ion channel binding)	NA	NA	NA	TRPM8 channel associated factor 1 [Source:HGNC Symbol;Acc:HGNC:22201]	MSTRG.385.1	u	chr1	38883178	38883383	MSTRG.385	.	yes	novel	trans	NA	-42.50	-0.985495
ENSSSCT00000017922	0	chr18	7081288	7098452	MSTRG.15555	EPHA1	yes	GO:0016021(integral component of membrane);GO:0016020(membrane);GO:0005887(integral component of plasma membrane);GO:0090630(activation of GTPase activity);GO:0051496(positive regulation of stress fiber assembly);GO:0048013(ephrin receptor signaling pathway);GO:0046777(protein autophosphorylation);GO:0045766(positive regulation of angiogenesis);GO:0043087(regulation of GTPase activity);GO:0034446…	04360(Axon guidance)	K05102	EC:2.7.10.1	EPH receptor A1 [Source:HGNC Symbol;Acc:HGNC:3385]	MSTRG.385.1	u	chr1	38883178	38883383	MSTRG.385	.	yes	novel	trans	NA	-42.37	-0.954815
ENSSSCT00000018131	0	chr18	40219849	40224536	MSTRG.16100	DNAJB9	yes	GO:0070062(extracellular exosome);GO:0005783(endoplasmic reticulum);GO:0030433(ER-associated ubiquitin-dependent protein catabolic process);GO:0051787(misfolded protein binding)	NA	NA	NA	DnaJ heat shock protein family (Hsp40) member B9 [Source:HGNC Symbol;Acc:HGNC:6968]	MSTRG.385.1	u	chr1	38883178	38883383	MSTRG.385	.	yes	novel	trans	NA	-42.26	-0.953996
ENSSSCT00000018253	0	chr18	59574866	59578243	MSTRG.16314	MPLKIP	yes	GO:0043231(intracellular membrane-bounded organelle);GO:0030496(midbody);GO:0005813(centrosome);GO:0005794(Golgi apparatus);GO:0005737(cytoplasm);GO:0005654(nucleoplasm);GO:0005634(nucleus)	NA	NA	NA	M-phase specific PLK1 interacting protein [Source:HGNC Symbol;Acc:HGNC:16002]	MSTRG.385.1	u	chr1	38883178	38883383	MSTRG.385	.	yes	novel	trans	NA	-41.20	-0.955354
ENSSSCT00000014401	0	chr2	12957679	12972235	MSTRG.16813	SERPING1	yes	GO:0072562(blood microparticle);GO:0070062(extracellular exosome);GO:0005615(extracellular space);GO:0010951(negative regulation of endopeptidase activity);GO:0001869(negative regulation of complement activation, lectin pathway);GO:0004867(serine-type endopeptidase inhibitor activity)	04610(Complement and coagulation cascades);05133(Pertussis)	K04001	NA	serpin family G member 1 [Source:HGNC Symbol;Acc:HGNC:1228]	MSTRG.385.1	u	chr1	38883178	38883383	MSTRG.385	.	yes	novel	trans	NA	-41.09	-0.957068
ENSSSCT00000018852	0	chr12	17524224	17655338	MSTRG.5649	ENSSSCG00000017316	yes	GO:0005524(ATP binding)	04962(Vasopressin-regulated water reabsorption);04727(GABAergic synapse);04721(Synaptic vesicle cycle)	NA	NA	vesicle-fusing ATPase [Source:RefSeq peptide;Acc:NP_001231489]	MSTRG.2965.1	u	chr1	302001779	302002036	MSTRG.2965	.	yes	novel	trans	NA	-60.15	0.973399
ENSSSCT00000019034	0	chr12	22732228	22734736	MSTRG.5824	CSF3	yes	GO:0005615(extracellular space);GO:0005576(extracellular region);GO:0045639(positive regulation of myeloid cell differentiation);GO:0008284(positive regulation of cell proliferation);GO:0006955(immune response);GO:0008083(growth factor activity);GO:0005130(granulocyte colony-stimulating factor receptor binding);GO:0005125(cytokine activity)	04630(Jak-STAT signaling pathway);04151(PI3K-Akt signaling pathway);04060(Cytokine-cytokine receptor interaction);04640(Hematopoietic cell lineage);05144(Malaria)	K05423	NA	Granulocyte colony-stimulating factor [Source:UniProtKB/Swiss-Prot;Acc:O02837]	MSTRG.2965.1	u	chr1	302001779	302002036	MSTRG.2965	.	yes	novel	trans	NA	-50.52	-0.967158
ENSSSCT00000033442	0	chr12	23049118	23069842	MSTRG.5834	ENSSSCG00000017497	yes	GO:0016021(integral component of membrane);GO:0016020(membrane);GO:0005622(intracellular);GO:0035556(intracellular signal transduction);GO:0023014(signal transduction by protein phosphorylation);GO:0018108(peptidyl-tyrosine phosphorylation);GO:0016310(phosphorylation);GO:0007169(transmembrane receptor protein tyrosine kinase signaling pathway);GO:0006468(protein phosphorylation);GO:0016740(transf…	04012(ErbB signaling pathway);04066(HIF-1 signaling pathway);04020(Calcium signaling pathway);04510(Focal adhesion);04520(Adherens junction);05200(Pathways in cancer);05230(Central carbon metabolism in cancer);05206(MicroRNAs in cancer);05205(Proteoglycans in cancer);05212(Pancreatic cancer);05219(Bladder cancer);05215(Prostate cancer);05213(Endometrial cancer);05223(Non-small cell lung cancer)	K05083	EC:2.7.10.1	NA	MSTRG.2965.1	u	chr1	302001779	302002036	MSTRG.2965	.	yes	novel	trans	NA	-50.31	-0.951188
ENSSSCT00000026532	0	chr12	37044932	37074164	MSTRG.6126	PRR11	yes	GO:0016020(membrane);GO:0005737(cytoplasm);GO:0005634(nucleus);GO:0051726(regulation of cell cycle);GO:0007050(cell cycle arrest)	NA	NA	NA	proline rich 11 [Source:HGNC Symbol;Acc:HGNC:25619]	MSTRG.2965.1	u	chr1	302001779	302002036	MSTRG.2965	.	yes	novel	trans	NA	-47.78	0.958641
ENSSSCT00000027235	0	chr12	41690124	41712782	MSTRG.6249	RFFL	yes	GO:0016020(membrane);GO:0010008(endosome membrane);GO:0005886(plasma membrane);GO:0005737(cytoplasm);GO:0002947(tumor necrosis factor receptor superfamily complex);GO:2001271(negative regulation of cysteine-type endopeptidase activity involved in execution phase of apoptosis);GO:1902042(negative regulation of extrinsic apoptotic signaling pathway via death domain receptors);GO:1901797(negative re…	NA	NA	NA	ring finger and FYVE like domain containing E3 ubiquitin protein ligase [Source:HGNC Symbol;Acc:HGNC:24821]	MSTRG.2965.1	u	chr1	302001779	302002036	MSTRG.2965	.	yes	novel	trans	NA	-46.94	-0.987329
ENSSSCT00000017138	0	chr15	36045463	36051320	MSTRG.12031	ENSSSCG00000015738	yes	GO:0016021(integral component of membrane);GO:0016020(membrane);GO:0070588(calcium ion transmembrane transport);GO:0034765(regulation of ion transmembrane transport);GO:0005262(calcium channel activity);GO:0005244(voltage-gated ion channel activity)	NA	NA	NA	NA	MSTRG.2965.1	u	chr1	302001779	302002036	MSTRG.2965	.	yes	novel	trans	NA	-46.73	-0.977975
ENSSSCT00000034671	0	chr15	143050324	143053294	MSTRG.13178	CCL20	yes	GO:0005622(intracellular);GO:0005615(extracellular space);GO:0005576(extracellular region);GO:2000406(positive regulation of T cell migration);GO:0072679(thymocyte migration);GO:0072678(T cell migration);GO:0071356(cellular response to tumor necrosis factor);GO:0071347(cellular response to interleukin-1);GO:0071346(cellular response to interferon-gamma);GO:0070374(positive regulation of ERK1 and …	04668(TNF signaling pathway);04060(Cytokine-cytokine receptor interaction);04062(Chemokine signaling pathway);05323(Rheumatoid arthritis)	K14625	NA	C-C motif chemokine ligand 20 [Source:HGNC Symbol;Acc:HGNC:10619]	MSTRG.2965.1	u	chr1	302001779	302002036	MSTRG.2965	.	yes	novel	trans	NA	-46.40	-0.958617
ENSSSCT00000017699	0	chr15	143050337	143053239	MSTRG.13178	CCL20	yes	GO:0005622(intracellular);GO:0005615(extracellular space);GO:0005576(extracellular region);GO:2000406(positive regulation of T cell migration);GO:0072679(thymocyte migration);GO:0072678(T cell migration);GO:0071356(cellular response to tumor necrosis factor);GO:0071347(cellular response to interleukin-1);GO:0071346(cellular response to interferon-gamma);GO:0070374(positive regulation of ERK1 and …	04668(TNF signaling pathway);04060(Cytokine-cytokine receptor interaction);04062(Chemokine signaling pathway);05323(Rheumatoid arthritis)	K14625	NA	C-C motif chemokine ligand 20 [Source:HGNC Symbol;Acc:HGNC:10619]	MSTRG.2965.1	u	chr1	302001779	302002036	MSTRG.2965	.	yes	novel	trans	NA	-46.31	-0.95955
ENSSSCT00000017853	0	chr15	157132380	157151740	MSTRG.13360	TNFAIP6	yes	GO:0007155(cell adhesion);GO:0005540(hyaluronic acid binding)	NA	NA	NA	NA	MSTRG.2965.1	u	chr1	302001779	302002036	MSTRG.2965	.	yes	novel	trans	NA	-43.80	-0.977561
ENSSSCT00000008223	0	chr17	65136536	65146713	MSTRG.15383	ZBP1	yes	GO:0005829(cytosol);GO:0005737(cytoplasm);GO:0005634(nucleus);GO:0003726(double-stranded RNA adenosine deaminase activity);GO:0003723(RNA binding);GO:0003677(DNA binding)	04623(Cytosolic DNA-sensing pathway)	K12965	NA	Z-DNA binding protein 1 [Source:HGNC Symbol;Acc:HGNC:16176]	MSTRG.2965.1	u	chr1	302001779	302002036	MSTRG.2965	.	yes	novel	trans	NA	-43.72	-0.983957
ENSSSCT00000015144	0	chr2	60517862	60530410	MSTRG.17362	TMEM38A	yes	GO:0070062(extracellular exosome);GO:0016021(integral component of membrane);GO:0016020(membrane);GO:0098655(cation transmembrane transport);GO:0071805(potassium ion transmembrane transport);GO:0015672(monovalent inorganic cation transport);GO:0015269(calcium-activated potassium channel activity);GO:0005261(cation channel activity)	NA	NA	NA	transmembrane protein 38A [Source:HGNC Symbol;Acc:HGNC:28462]	MSTRG.2965.1	u	chr1	302001779	302002036	MSTRG.2965	.	yes	novel	trans	NA	-43.32	-0.963771
ENSSSCT00000014800	0	chr2	72761363	72787995	MSTRG.17656	ENSSSCG00000013551	yes	GO:0005615(extracellular space);GO:0045087(innate immune response);GO:0010951(negative regulation of endopeptidase activity);GO:0004866(endopeptidase inhibitor activity)	NA	K03990	NA	NA	MSTRG.2965.1	u	chr1	302001779	302002036	MSTRG.2965	.	yes	novel	trans	NA	-43.32	-0.975721
ENSSSCT00000023681	0	chr2	72950402	72957974	MSTRG.17655	ENSSSCG00000030385	yes	GO:0005576(extracellular region)	NA	NA	NA	complement C3 precursor [Source:RefSeq peptide;Acc:NP_999174]	MSTRG.2965.1	u	chr1	302001779	302002036	MSTRG.2965	.	yes	novel	trans	NA	-43.02	-0.966612
ENSSSCT00000032409	0	chr2	121512388	121522935	MSTRG.18374	ENSSSCG00000026230	yes	GO:0048500(signal recognition particle);GO:0005786(signal recognition particle, endoplasmic reticulum targeting);GO:0006617(SRP-dependent cotranslational protein targeting to membrane, signal sequence recognition);GO:0006616(SRP-dependent cotranslational protein targeting to membrane, translocation);GO:0006614(SRP-dependent cotranslational protein targeting to membrane);GO:0008312(7S RNA binding)	03060(Protein export)	NA	NA	NA	MSTRG.2965.1	u	chr1	302001779	302002036	MSTRG.2965	.	yes	novel	trans	NA	-42.90	-0.98006
ENSSSCT00000028585	0	chr3	135718624	135722301	MSTRG.21067	ENSSSCG00000026762	yes	NA	NA	NA	NA	NA	MSTRG.2965.1	u	chr1	302001779	302002036	MSTRG.2965	.	yes	novel	trans	NA	-42.33	-0.954758
ENSSSCT00000007217	0	chr4	105063477	105066298	MSTRG.22427	S100A9	yes	GO:0070062(extracellular exosome);GO:0031012(extracellular matrix);GO:0030054(cell junction);GO:0005829(cytosol);GO:0005654(nucleoplasm);GO:0005634(nucleus);GO:0005615(extracellular space);GO:2001244(positive regulation of intrinsic apoptotic signaling pathway);GO:0070488(neutrophil aggregation);GO:0050729(positive regulation of inflammatory response);GO:0050727(regulation of inflammatory respons…	NA	NA	NA	S100 calcium binding protein A9 [Source:HGNC Symbol;Acc:HGNC:10499]	MSTRG.2965.1	u	chr1	302001779	302002036	MSTRG.2965	.	yes	novel	trans	NA	-40.56	-0.987095
ENSSSCT00000007556	0	chr4	135970826	135981144	MSTRG.23035	ENSSSCG00000006900	yes	NA	NA	NA	NA	NA	MSTRG.2965.1	u	chr1	302001779	302002036	MSTRG.2965	.	yes	novel	trans	NA	-40.55	0.967315
ENSSSCT00000000448	0	chr5	24099870	24105570	MSTRG.23788	ENSSSCG00000000414	yes	NA	NA	NA	NA	NA	MSTRG.2965.1	u	chr1	302001779	302002036	MSTRG.2965	.	yes	novel	trans	NA	-40.41	-0.977883
ENSSSCT00000035880	0	chr5	24324314	24336347	MSTRG.23798	ENSSSCG00000023150	yes	GO:0016021(integral component of membrane);GO:0016020(membrane);GO:0005509(calcium ion binding);GO:0060828(regulation of canonical Wnt signaling pathway);GO:0048513(animal organ development);GO:0030509(BMP signaling pathway)	05010(Alzheimer's disease);05144(Malaria)	NA	NA	NA	MSTRG.2965.1	u	chr1	302001779	302002036	MSTRG.2965	.	yes	novel	trans	NA	-37.44	-0.956944
ENSSSCT00000029052	0	chr5	86272186	86308016	MSTRG.24607	DRAM1	yes	GO:0016021(integral component of membrane);GO:0016020(membrane);GO:0005764(lysosome);GO:0005737(cytoplasm);GO:0010506(regulation of autophagy)	NA	NA	NA	DNA damage regulated autophagy modulator 1 [Source:HGNC Symbol;Acc:HGNC:25645]	MSTRG.2965.1	u	chr1	302001779	302002036	MSTRG.2965	.	yes	novel	trans	NA	-36.14	-0.977977
ENSSSCT00000031745	0	chr1	9475309	9487684	MSTRG.42	SOD2	yes	GO:0043209(myelin sheath);GO:0005743(mitochondrial inner membrane);GO:0005739(mitochondrion);GO:0055114(oxidation-reduction process);GO:0055093(response to hyperoxia);GO:0055072(iron ion homeostasis);GO:0051881(regulation of mitochondrial membrane potential);GO:0050790(regulation of catalytic activity);GO:0048773(erythrophore differentiation);GO:0048678(response to axon injury);GO:0048666(neuron …	04068(FoxO signaling pathway);04146(Peroxisome);05016(Huntington's disease)	K04564	EC:1.15.1.1	superoxide dismutase 2, mitochondrial [Source:HGNC Symbol;Acc:HGNC:11180]	MSTRG.15360.1	u	chr17	61501361	61501578	MSTRG.15360	.	yes	novel	trans	NA	-91.66	-0.959242
ENSSSCT00000033548	0	chr1	35463556	35465793	MSTRG.356	ARG1	yes	GO:0046872(metal ion binding);GO:0016813(hydrolase activity, acting on carbon-nitrogen (but not peptide) bonds, in linear amidines);GO:0016787(hydrolase activity)	NA	K01476	EC:3.5.3.1	NA	MSTRG.15360.1	u	chr17	61501361	61501578	MSTRG.15360	.	yes	novel	trans	NA	-59.95	-0.958601
ENSSSCT00000004636	0	chr1	35580461	35594611	MSTRG.361	ENSSSCG00000004195	yes	GO:0005737(cytoplasm);GO:0006525(arginine metabolic process);GO:0000050(urea cycle);GO:0046872(metal ion binding);GO:0016813(hydrolase activity, acting on carbon-nitrogen (but not peptide) bonds, in linear amidines);GO:0016787(hydrolase activity);GO:0004053(arginase activity)	01230(Biosynthesis of amino acids);00330(Arginine and proline metabolism);05146(Amoebiasis)	NA	NA	Arginase-1 [Source:UniProtKB/Swiss-Prot;Acc:Q95JC8]	MSTRG.15360.1	u	chr17	61501361	61501578	MSTRG.15360	.	yes	novel	trans	NA	-52.36	-0.952334
ENSSSCT00000004659	0	chr1	39565183	39593566	MSTRG.391	ENSSSCG00000004216	yes	GO:0005829(cytosol);GO:0005739(mitochondrion);GO:0008152(metabolic process);GO:0006635(fatty acid beta-oxidation);GO:0004300(enoyl-CoA hydratase activity);GO:0003824(catalytic activity)	00640(Propanoate metabolism)	NA	NA	NA	MSTRG.15360.1	u	chr17	61501361	61501578	MSTRG.15360	.	yes	novel	trans	NA	-47.44	-0.972349
ENSSSCT00000004702	0	chr1	49645872	49695083	MSTRG.440	DCBLD1	yes	GO:0016021(integral component of membrane);GO:0016020(membrane);GO:0070492(oligosaccharide binding)	NA	NA	NA	discoidin, CUB and LCCL domain containing 1 [Source:HGNC Symbol;Acc:HGNC:21479]	MSTRG.15360.1	u	chr17	61501361	61501578	MSTRG.15360	.	yes	novel	trans	NA	-46.92	0.989513
ENSSSCT00000004877	0	chr1	84719535	84735860	MSTRG.695	CD164	yes	GO:0016021(integral component of membrane);GO:0016020(membrane);GO:0005886(plasma membrane);GO:0005768(endosome);GO:0005764(lysosome);GO:0007157(heterophilic cell-cell adhesion via plasma membrane cell adhesion molecules);GO:0007155(cell adhesion)	04142(Lysosome)	K06546	NA	CD164 molecule [Source:HGNC Symbol;Acc:HGNC:1632]	MSTRG.15360.1	u	chr17	61501361	61501578	MSTRG.15360	.	yes	novel	trans	NA	-45.77	-0.976299
ENSSSCT00000024115	0	chr1	183329683	183410471	MSTRG.1865	ENSSSCG00000025135	yes	GO:0005737(cytoplasm);GO:0023014(signal transduction by protein phosphorylation);GO:0006468(protein phosphorylation);GO:0005524(ATP binding);GO:0004702(signal transducer, downstream of receptor, with serine/threonine kinase activity);GO:0004672(protein kinase activity)	04010(MAPK signaling pathway);04540(Gap junction);04921(Oxytocin signaling pathway);04722(Neurotrophin signaling pathway)	NA	NA	NA	MSTRG.15360.1	u	chr17	61501361	61501578	MSTRG.15360	.	yes	novel	trans	NA	-45.44	-0.952568
ENSSSCT00000036194	0	chr1	183329729	183510087	MSTRG.1865	ENSSSCG00000025135	yes	GO:0005737(cytoplasm);GO:0023014(signal transduction by protein phosphorylation);GO:0006468(protein phosphorylation);GO:0005524(ATP binding);GO:0004702(signal transducer, downstream of receptor, with serine/threonine kinase activity);GO:0004672(protein kinase activity)	04010(MAPK signaling pathway);04540(Gap junction);04921(Oxytocin signaling pathway);04722(Neurotrophin signaling pathway)	NA	NA	NA	MSTRG.15360.1	u	chr17	61501361	61501578	MSTRG.15360	.	yes	novel	trans	NA	-45.01	0.972068
ENSSSCT00000005921	0	chr1	269014797	269023294	MSTRG.2613	ENSSSCG00000005381	yes	GO:0031012(extracellular matrix);GO:0007155(cell adhesion);GO:0005198(structural molecule activity)	04974(Protein digestion and absorption)	NA	NA	NA	MSTRG.15360.1	u	chr17	61501361	61501578	MSTRG.15360	.	yes	novel	trans	NA	-44.44	-0.967542
ENSSSCT00000006067	0	chr1	293510864	293528679	MSTRG.2802	STOM	yes	GO:0072562(blood microparticle);GO:0070062(extracellular exosome);GO:0048471(perinuclear region of cytoplasm);GO:0045121(membrane raft);GO:0031982(vesicle);GO:0016021(integral component of membrane);GO:0016020(membrane);GO:0005887(integral component of plasma membrane);GO:0005856(cytoskeleton);GO:0005829(cytosol);GO:0005783(endoplasmic reticulum);GO:0005739(mitochondrion);GO:0005737(cytoplasm);GO…	NA	NA	NA	stomatin [Source:HGNC Symbol;Acc:HGNC:3383]	MSTRG.15360.1	u	chr17	61501361	61501578	MSTRG.15360	.	yes	novel	trans	NA	-43.75	-0.973131
ENSSSCT00000006200	0	chr1	302600679	302605199	MSTRG.2998	LCN2	yes	GO:0070062(extracellular exosome);GO:0005615(extracellular space);GO:0005576(extracellular region);GO:0097192(extrinsic apoptotic signaling pathway in absence of ligand);GO:0045087(innate immune response);GO:0015891(siderophore transport);GO:0009615(response to virus);GO:0006810(transport);GO:0036094(small molecule binding);GO:0005506(iron ion binding);GO:0005215(transporter activity)	NA	NA	NA	lipocalin 2 [Source:HGNC Symbol;Acc:HGNC:6526]	MSTRG.15360.1	u	chr17	61501361	61501578	MSTRG.15360	.	yes	novel	trans	NA	-43.16	-0.951732
ENSSSCT00000010192	0	chr11	4209107	4211537	MSTRG.4363	ENSSSCG00000009304	yes	GO:0016020(membrane);GO:0005622(intracellular);GO:0007264(small GTPase mediated signal transduction);GO:0007165(signal transduction);GO:0005525(GTP binding);GO:0000166(nucleotide binding)	NA	NA	NA	NA	MSTRG.15360.1	u	chr17	61501361	61501578	MSTRG.15360	.	yes	novel	trans	NA	-42.65	0.966076
ENSSSCT00000010222	0	chr11	6990311	7005937	MSTRG.4412	ENSSSCG00000009328	yes	GO:0030576(Cajal body organization);GO:0006508(proteolysis);GO:0070140(SUMO-specific isopeptidase activity);GO:0032183(SUMO binding)	NA	NA	NA	NA	MSTRG.15360.1	u	chr17	61501361	61501578	MSTRG.15360	.	yes	novel	trans	NA	-42.21	0.991561
ENSSSCT00000010298	0	chr11	19465520	19487745	MSTRG.4626	CYSLTR2	yes	GO:0016021(integral component of membrane);GO:0016020(membrane);GO:0061737(leukotriene signaling pathway);GO:0007186(G-protein coupled receptor signaling pathway);GO:0004974(leukotriene receptor activity);GO:0004930(G-protein coupled receptor activity);GO:0001631(cysteinyl leukotriene receptor activity)	NA	K04323	NA	cysteinyl leukotriene receptor 2 [Source:RefSeq peptide;Acc:NP_999295]	MSTRG.15360.1	u	chr17	61501361	61501578	MSTRG.15360	.	yes	novel	trans	NA	-41.49	-0.958969
ENSSSCT00000026790	0	chr11	72092330	72161779	MSTRG.5111	DNAJC3	yes	GO:1903561(extracellular vesicle);GO:0070062(extracellular exosome);GO:0031205(endoplasmic reticulum Sec complex);GO:0016020(membrane);GO:0005829(cytosol);GO:0005788(endoplasmic reticulum lumen);GO:0005783(endoplasmic reticulum);GO:0005737(cytoplasm);GO:1903912(negative regulation of endoplasmic reticulum stress-induced eIF2 alpha phosphorylation);GO:0070417(cellular response to cold);GO:0051603(…	04141(Protein processing in endoplasmic reticulum);05164(Influenza A)	K09523	NA	dnaJ homolog subfamily C member 3 precursor [Source:RefSeq peptide;Acc:NP_001177113]	MSTRG.15360.1	u	chr17	61501361	61501578	MSTRG.15360	.	yes	novel	trans	NA	-41.34	-0.971371
ENSSSCT00000010484	0	chr11	86442655	86476521	MSTRG.5265	TMCO3	yes	GO:0016021(integral component of membrane);GO:0016020(membrane);GO:1902600(hydrogen ion transmembrane transport);GO:0098655(cation transmembrane transport);GO:0055085(transmembrane transport);GO:0006812(cation transport);GO:0022890(inorganic cation transmembrane transporter activity);GO:0015299(solute:proton antiporter activity)	NA	NA	NA	transmembrane and coiled-coil domains 3 [Source:HGNC Symbol;Acc:HGNC:20329]	MSTRG.15360.1	u	chr17	61501361	61501578	MSTRG.15360	.	yes	novel	trans	NA	-41.29	0.984707
ENSSSCT00000019090	0	chr12	24843037	24848314	MSTRG.5919	HOXB9	yes	GO:0005739(mitochondrion);GO:0005654(nucleoplasm);GO:0005634(nucleus);GO:0060326(cell chemotaxis);GO:0060070(canonical Wnt signaling pathway);GO:0048706(embryonic skeletal system development);GO:0045944(positive regulation of transcription from RNA polymerase II promoter);GO:0030879(mammary gland development);GO:0009952(anterior/posterior pattern specification);GO:0006355(regulation of transcript…	NA	NA	NA	homeobox B9 [Source:HGNC Symbol;Acc:HGNC:5120]	MSTRG.15360.1	u	chr17	61501361	61501578	MSTRG.15360	.	yes	novel	trans	NA	-41.17	0.963795
ENSSSCT00000023964	0	chr12	35888695	35888858	MSTRG.6097	U1	yes	NA	NA	NA	NA	U1 spliceosomal RNA [Source:RFAM;Acc:RF00003]	MSTRG.15360.1	u	chr17	61501361	61501578	MSTRG.15360	.	yes	novel	trans	NA	-40.09	0.971149
ENSSSCT00000019590	0	chr12	57516159	57541657	MSTRG.6746	ENSSSCG00000018001	yes	NA	NA	NA	NA	NA	MSTRG.15360.1	u	chr17	61501361	61501578	MSTRG.15360	.	yes	novel	trans	NA	-39.41	0.962401
ENSSSCT00000012603	0	chr13	58776450	58817255	MSTRG.7710	EIF4E3	yes	GO:0005737(cytoplasm);GO:0006413(translational initiation);GO:0006412(translation);GO:0003743(translation initiation factor activity);GO:0003723(RNA binding)	NA	NA	NA	eukaryotic translation initiation factor 4E family member 3 [Source:HGNC Symbol;Acc:HGNC:31837]	MSTRG.15360.1	u	chr17	61501361	61501578	MSTRG.15360	.	yes	novel	trans	NA	-38.60	-0.967749
ENSSSCT00000004805	0	chr1	74938600	74948564	MSTRG.589	ENSSSCG00000004348	yes	NA	NA	NA	NA	NA	MSTRG.5484.1	u	chr12	6857039	6863452	MSTRG.5484	.	yes	novel	trans	NA	-48.45	0.965658
ENSSSCT00000004956	0	chr1	103136948	103292012	MSTRG.896	CD109	yes	GO:0016021(integral component of membrane);GO:0016020(membrane);GO:0005615(extracellular space);GO:0005576(extracellular region);GO:0010951(negative regulation of endopeptidase activity);GO:0004866(endopeptidase inhibitor activity);GO:0009986(cell surface);GO:0072675(osteoclast fusion);GO:0061045(negative regulation of wound healing);GO:0045616(regulation of keratinocyte differentiation);GO:00305…	NA	NA	NA	CD109 molecule [Source:HGNC Symbol;Acc:HGNC:21685]	MSTRG.5484.1	u	chr12	6857039	6863452	MSTRG.5484	.	yes	novel	trans	NA	-49.19	0.9735
ENSSSCT00000020175	0	chr1	301872754	301872883	MSTRG.2969	SNORA65	yes	NA	NA	NA	NA	Small nucleolar RNA SNORA65 [Source:RFAM;Acc:RF00302]	MSTRG.5484.1	u	chr12	6857039	6863452	MSTRG.5484	.	yes	novel	trans	NA	-47.31	0.977322
ENSSSCT00000012294	0	chr13	18743778	18747725	MSTRG.7040	ENSSSCG00000011227	yes	GO:0016020(membrane);GO:0023014(signal transduction by protein phosphorylation);GO:0007178(transmembrane receptor protein serine/threonine kinase signaling pathway);GO:0006468(protein phosphorylation);GO:0046872(metal ion binding);GO:0005524(ATP binding);GO:0005026(transforming growth factor beta receptor activity, type II);GO:0004702(signal transducer, downstream of receptor, with serine/threoni…	NA	NA	NA	NA	MSTRG.5484.1	u	chr12	6857039	6863452	MSTRG.5484	.	yes	novel	trans	NA	-29.81	0.967348
ENSSSCT00000008125	0	chr17	53640466	53664222	MSTRG.15238	DNTTIP1	yes	GO:0005730(nucleolus);GO:0005654(nucleoplasm);GO:0005634(nucleus);GO:0000118(histone deacetylase complex);GO:0042803(protein homodimerization activity);GO:0031491(nucleosome binding);GO:0003677(DNA binding)	NA	NA	NA	deoxynucleotidyltransferase terminal interacting protein 1 [Source:HGNC Symbol;Acc:HGNC:16160]	MSTRG.5484.1	u	chr12	6857039	6863452	MSTRG.5484	.	yes	novel	trans	NA	-18.26	0.988226
ENSSSCT00000014530	0	chr2	29153522	29194481	MSTRG.16949	NAT10	yes	GO:0030686(90S preribosome);GO:0030496(midbody);GO:0016020(membrane);GO:0005730(nucleolus);GO:0005697(telomerase holoenzyme complex);GO:0005634(nucleus);GO:0000784(nuclear chromosome, telomeric region);GO:1904812(rRNA acetylation involved in maturation of SSU-rRNA);GO:0051391(tRNA acetylation);GO:0042274(ribosomal small subunit biogenesis);GO:0034470(ncRNA processing);GO:0032211(negative regulati…	03008(Ribosome biogenesis in eukaryotes)	K14521	EC:2.3.1.-	N-acetyltransferase 10 [Source:HGNC Symbol;Acc:HGNC:29830]	MSTRG.5484.1	u	chr12	6857039	6863452	MSTRG.5484	.	yes	novel	trans	NA	-38.43	0.96295
ENSSSCT00000029453	0	chr3	18691930	18703400	MSTRG.19298	ATXN2L	yes	GO:0016607(nuclear speck);GO:0016020(membrane);GO:0010494(cytoplasmic stress granule);GO:0005829(cytosol);GO:0034063(stress granule assembly);GO:0010603(regulation of cytoplasmic mRNA processing body assembly);GO:0045296(cadherin binding);GO:0003723(RNA binding)	NA	NA	NA	ataxin 2 like [Source:HGNC Symbol;Acc:HGNC:31326]	MSTRG.5484.1	u	chr12	6857039	6863452	MSTRG.5484	.	yes	novel	trans	NA	-49.83	0.968015
ENSSSCT00000009431	0	chr3	130602696	130685391	MSTRG.21023	ENSSSCG00000008620	yes	GO:0006890(retrograde vesicle-mediated transport, Golgi to ER)	NA	NA	NA	NA	MSTRG.5484.1	u	chr12	6857039	6863452	MSTRG.5484	.	yes	novel	trans	NA	-44.87	0.964689
ENSSSCT00000000800	0	chr5	69417021	69481222	MSTRG.24408	TEAD4	yes	GO:0005667(transcription factor complex);GO:0005654(nucleoplasm);GO:0005634(nucleus);GO:0048568(embryonic organ development);GO:0045944(positive regulation of transcription from RNA polymerase II promoter);GO:0035329(hippo signaling);GO:0006355(regulation of transcription, DNA-templated);GO:0006351(transcription, DNA-templated);GO:0044212(transcription regulatory region DNA binding);GO:0043565(se…	04390(Hippo signaling pathway)	K09448	NA	TEA domain family member 4 [Source:HGNC Symbol;Acc:HGNC:11717]	MSTRG.5484.1	u	chr12	6857039	6863452	MSTRG.5484	.	yes	novel	trans	NA	-45.99	0.960221
ENSSSCT00000001090	0	chr7	2906509	3070657	MSTRG.27564	ENSSSCG00000000999	yes	GO:0008152(metabolic process);GO:0003824(catalytic activity)	NA	NA	NA	NA	MSTRG.5484.1	u	chr12	6857039	6863452	MSTRG.5484	.	yes	novel	trans	NA	-32.23	-0.964797
ENSSSCT00000010010	0	chr8	120752970	120827287	MSTRG.30643	SEC24B	yes	GO:0030127(COPII vesicle coat);GO:1901301(regulation of cargo loading into COPII-coated vesicle);GO:0090178(regulation of establishment of planar polarity involved in neural tube closure);GO:0072358(cardiovascular system development);GO:0061156(pulmonary artery morphogenesis);GO:0060982(coronary artery morphogenesis);GO:0060463(lung lobe morphogenesis);GO:0060425(lung morphogenesis);GO:0060088(au…	NA	K14007	NA	SEC24 homolog B, COPII coat complex component [Source:HGNC Symbol;Acc:HGNC:10704]	MSTRG.5484.1	u	chr12	6857039	6863452	MSTRG.5484	.	yes	novel	trans	NA	-31.11	0.95691
ENSSSCT00000016432	0	chr9	49241230	49250598	MSTRG.31716	ZPR1	yes	GO:0097504(Gemini of coiled bodies);GO:0043204(perikaryon);GO:0043025(neuronal cell body);GO:0032797(SMN complex);GO:0030426(growth cone);GO:0030424(axon);GO:0015030(Cajal body);GO:0005737(cytoplasm);GO:0005730(nucleolus);GO:0005654(nucleoplasm);GO:0005634(nucleus);GO:2000672(negative regulation of motor neuron apoptotic process);GO:1990261(pre-mRNA catabolic process);GO:1902742(apoptotic process…	NA	NA	NA	ZPR1 zinc finger [Source:HGNC Symbol;Acc:HGNC:13051]	MSTRG.5484.1	u	chr12	6857039	6863452	MSTRG.5484	.	yes	novel	trans	NA	-39.82	0.971135
ENSSSCT00000027554	0	chr1	35463102	35466461	MSTRG.356	ARG1	yes	GO:0046872(metal ion binding);GO:0016813(hydrolase activity, acting on carbon-nitrogen (but not peptide) bonds, in linear amidines);GO:0016787(hydrolase activity)	NA	K01476	EC:3.5.3.1	NA	MSTRG.22503.1	x	chr4	108082598	108093813	MSTRG.22503	CIART	yes	novel	trans	NA	-63.16	0.974058
ENSSSCT00000033548	0	chr1	35463556	35465793	MSTRG.356	ARG1	yes	GO:0046872(metal ion binding);GO:0016813(hydrolase activity, acting on carbon-nitrogen (but not peptide) bonds, in linear amidines);GO:0016787(hydrolase activity)	NA	K01476	EC:3.5.3.1	NA	MSTRG.22503.1	x	chr4	108082598	108093813	MSTRG.22503	CIART	yes	novel	trans	NA	-62.84	0.979164
ENSSSCT00000035404	0	chr1	35463607	35464819	MSTRG.356	ARG1	yes	GO:0046872(metal ion binding);GO:0016813(hydrolase activity, acting on carbon-nitrogen (but not peptide) bonds, in linear amidines);GO:0016787(hydrolase activity)	NA	K01476	EC:3.5.3.1	NA	MSTRG.22503.1	x	chr4	108082598	108093813	MSTRG.22503	CIART	yes	novel	trans	NA	-57.46	0.963124
ENSSSCT00000004636	0	chr1	35580461	35594611	MSTRG.361	ENSSSCG00000004195	yes	GO:0005737(cytoplasm);GO:0006525(arginine metabolic process);GO:0000050(urea cycle);GO:0046872(metal ion binding);GO:0016813(hydrolase activity, acting on carbon-nitrogen (but not peptide) bonds, in linear amidines);GO:0016787(hydrolase activity);GO:0004053(arginase activity)	01230(Biosynthesis of amino acids);00330(Arginine and proline metabolism);05146(Amoebiasis)	NA	NA	Arginase-1 [Source:UniProtKB/Swiss-Prot;Acc:Q95JC8]	MSTRG.22503.1	x	chr4	108082598	108093813	MSTRG.22503	CIART	yes	novel	trans	NA	-55.60	0.97473
ENSSSCT00000004659	0	chr1	39565183	39593566	MSTRG.391	ENSSSCG00000004216	yes	GO:0005829(cytosol);GO:0005739(mitochondrion);GO:0008152(metabolic process);GO:0006635(fatty acid beta-oxidation);GO:0004300(enoyl-CoA hydratase activity);GO:0003824(catalytic activity)	00640(Propanoate metabolism)	NA	NA	NA	MSTRG.22503.1	x	chr4	108082598	108093813	MSTRG.22503	CIART	yes	novel	trans	NA	-55.32	0.990856
ENSSSCT00000004877	0	chr1	84719535	84735860	MSTRG.695	CD164	yes	GO:0016021(integral component of membrane);GO:0016020(membrane);GO:0005886(plasma membrane);GO:0005768(endosome);GO:0005764(lysosome);GO:0007157(heterophilic cell-cell adhesion via plasma membrane cell adhesion molecules);GO:0007155(cell adhesion)	04142(Lysosome)	K06546	NA	CD164 molecule [Source:HGNC Symbol;Acc:HGNC:1632]	MSTRG.22503.1	x	chr4	108082598	108093813	MSTRG.22503	CIART	yes	novel	trans	NA	-53.97	0.985677
ENSSSCT00000036194	0	chr1	183329729	183510087	MSTRG.1865	ENSSSCG00000025135	yes	GO:0005737(cytoplasm);GO:0023014(signal transduction by protein phosphorylation);GO:0006468(protein phosphorylation);GO:0005524(ATP binding);GO:0004702(signal transducer, downstream of receptor, with serine/threonine kinase activity);GO:0004672(protein kinase activity)	04010(MAPK signaling pathway);04540(Gap junction);04921(Oxytocin signaling pathway);04722(Neurotrophin signaling pathway)	NA	NA	NA	MSTRG.22503.1	x	chr4	108082598	108093813	MSTRG.22503	CIART	yes	novel	trans	NA	-53.94	-0.966354
ENSSSCT00000005921	0	chr1	269014797	269023294	MSTRG.2613	ENSSSCG00000005381	yes	GO:0031012(extracellular matrix);GO:0007155(cell adhesion);GO:0005198(structural molecule activity)	04974(Protein digestion and absorption)	NA	NA	NA	MSTRG.22503.1	x	chr4	108082598	108093813	MSTRG.22503	CIART	yes	novel	trans	NA	-53.39	0.961405
ENSSSCT00000006045	0	chr1	287904367	288136642	MSTRG.2776	PAPPA	yes	GO:0005615(extracellular space);GO:0005576(extracellular region);GO:0006508(proteolysis);GO:0008237(metallopeptidase activity);GO:0004222(metalloendopeptidase activity);GO:0004175(endopeptidase activity)	NA	NA	NA	pappalysin 1 [Source:HGNC Symbol;Acc:HGNC:8602]	MSTRG.22503.1	x	chr4	108082598	108093813	MSTRG.22503	CIART	yes	novel	trans	NA	-51.79	0.956852
ENSSSCT00000006067	0	chr1	293510864	293528679	MSTRG.2802	STOM	yes	GO:0072562(blood microparticle);GO:0070062(extracellular exosome);GO:0048471(perinuclear region of cytoplasm);GO:0045121(membrane raft);GO:0031982(vesicle);GO:0016021(integral component of membrane);GO:0016020(membrane);GO:0005887(integral component of plasma membrane);GO:0005856(cytoskeleton);GO:0005829(cytosol);GO:0005783(endoplasmic reticulum);GO:0005739(mitochondrion);GO:0005737(cytoplasm);GO…	NA	NA	NA	stomatin [Source:HGNC Symbol;Acc:HGNC:3383]	MSTRG.22503.1	x	chr4	108082598	108093813	MSTRG.22503	CIART	yes	novel	trans	NA	-50.04	0.951852
ENSSSCT00000006159	0	chr1	299754095	299758545	MSTRG.2925	HSPA5	yes	GO:0070062(extracellular exosome);GO:0043209(myelin sheath);GO:0034663(endoplasmic reticulum chaperone complex);GO:0031012(extracellular matrix);GO:0030496(midbody);GO:0030176(integral component of endoplasmic reticulum membrane);GO:0016020(membrane);GO:0009986(cell surface);GO:0008180(COP9 signalosome);GO:0005925(focal adhesion);GO:0005886(plasma membrane);GO:0005793(endoplasmic reticulum-Golgi …	03060(Protein export);04141(Protein processing in endoplasmic reticulum);04918(Thyroid hormone synthesis);05020(Prion diseases)	K09490	NA	heat shock protein family A (Hsp70) member 5 [Source:HGNC Symbol;Acc:HGNC:5238]	MSTRG.22503.1	x	chr4	108082598	108093813	MSTRG.22503	CIART	yes	novel	trans	NA	-50.00	0.990578
ENSSSCT00000020953	0	chr1	299756995	299757130	MSTRG.2926	SNORA21	yes	NA	NA	NA	NA	Small nucleolar RNA SNORA21 [Source:RFAM;Acc:RF00412]	MSTRG.22503.1	x	chr4	108082598	108093813	MSTRG.22503	CIART	yes	novel	trans	NA	-49.35	0.990171
ENSSSCT00000006200	0	chr1	302600679	302605199	MSTRG.2998	LCN2	yes	GO:0070062(extracellular exosome);GO:0005615(extracellular space);GO:0005576(extracellular region);GO:0097192(extrinsic apoptotic signaling pathway in absence of ligand);GO:0045087(innate immune response);GO:0015891(siderophore transport);GO:0009615(response to virus);GO:0006810(transport);GO:0036094(small molecule binding);GO:0005506(iron ion binding);GO:0005215(transporter activity)	NA	NA	NA	lipocalin 2 [Source:HGNC Symbol;Acc:HGNC:6526]	MSTRG.22503.1	x	chr4	108082598	108093813	MSTRG.22503	CIART	yes	novel	trans	NA	-48.56	0.960722
ENSSSCT00000011855	0	chr10	13624315	13636566	MSTRG.3329	BROX	yes	GO:0070062(extracellular exosome)	NA	NA	NA	BRO1 domain and CAAX motif containing [Source:HGNC Symbol;Acc:HGNC:26512]	MSTRG.22503.1	x	chr4	108082598	108093813	MSTRG.22503	CIART	yes	novel	trans	NA	-48.39	0.962219
ENSSSCT00000010222	0	chr11	6990311	7005937	MSTRG.4412	ENSSSCG00000009328	yes	GO:0030576(Cajal body organization);GO:0006508(proteolysis);GO:0070140(SUMO-specific isopeptidase activity);GO:0032183(SUMO binding)	NA	NA	NA	NA	MSTRG.22503.1	x	chr4	108082598	108093813	MSTRG.22503	CIART	yes	novel	trans	NA	-48.02	-0.964369
ENSSSCT00000026790	0	chr11	72092330	72161779	MSTRG.5111	DNAJC3	yes	GO:1903561(extracellular vesicle);GO:0070062(extracellular exosome);GO:0031205(endoplasmic reticulum Sec complex);GO:0016020(membrane);GO:0005829(cytosol);GO:0005788(endoplasmic reticulum lumen);GO:0005783(endoplasmic reticulum);GO:0005737(cytoplasm);GO:1903912(negative regulation of endoplasmic reticulum stress-induced eIF2 alpha phosphorylation);GO:0070417(cellular response to cold);GO:0051603(…	04141(Protein processing in endoplasmic reticulum);05164(Influenza A)	K09523	NA	dnaJ homolog subfamily C member 3 precursor [Source:RefSeq peptide;Acc:NP_001177113]	MSTRG.22503.1	x	chr4	108082598	108093813	MSTRG.22503	CIART	yes	novel	trans	NA	-47.62	0.964806
ENSSSCT00000019021	0	chr12	22275243	22290067	MSTRG.5804	IGFBP4	yes	GO:0005615(extracellular space);GO:0005576(extracellular region);GO:0044342(type B pancreatic cell proliferation);GO:0043568(positive regulation of insulin-like growth factor receptor signaling pathway);GO:0043410(positive regulation of MAPK cascade);GO:0040008(regulation of growth);GO:0010906(regulation of glucose metabolic process);GO:0001558(regulation of cell growth);GO:0005520(insulin-like g…	NA	NA	NA	insulin like growth factor binding protein 4 [Source:HGNC Symbol;Acc:HGNC:5473]	MSTRG.22503.1	x	chr4	108082598	108093813	MSTRG.22503	CIART	yes	novel	trans	NA	-47.28	0.954077
ENSSSCT00000033442	0	chr12	23049118	23069842	MSTRG.5834	ENSSSCG00000017497	yes	GO:0016021(integral component of membrane);GO:0016020(membrane);GO:0005622(intracellular);GO:0035556(intracellular signal transduction);GO:0023014(signal transduction by protein phosphorylation);GO:0018108(peptidyl-tyrosine phosphorylation);GO:0016310(phosphorylation);GO:0007169(transmembrane receptor protein tyrosine kinase signaling pathway);GO:0006468(protein phosphorylation);GO:0016740(transf…	04012(ErbB signaling pathway);04066(HIF-1 signaling pathway);04020(Calcium signaling pathway);04510(Focal adhesion);04520(Adherens junction);05200(Pathways in cancer);05230(Central carbon metabolism in cancer);05206(MicroRNAs in cancer);05205(Proteoglycans in cancer);05212(Pancreatic cancer);05219(Bladder cancer);05215(Prostate cancer);05213(Endometrial cancer);05223(Non-small cell lung cancer)	K05083	EC:2.7.10.1	NA	MSTRG.22503.1	x	chr4	108082598	108093813	MSTRG.22503	CIART	yes	novel	trans	NA	-46.92	0.953837
ENSSSCT00000019090	0	chr12	24843037	24848314	MSTRG.5919	HOXB9	yes	GO:0005739(mitochondrion);GO:0005654(nucleoplasm);GO:0005634(nucleus);GO:0060326(cell chemotaxis);GO:0060070(canonical Wnt signaling pathway);GO:0048706(embryonic skeletal system development);GO:0045944(positive regulation of transcription from RNA polymerase II promoter);GO:0030879(mammary gland development);GO:0009952(anterior/posterior pattern specification);GO:0006355(regulation of transcript…	NA	NA	NA	homeobox B9 [Source:HGNC Symbol;Acc:HGNC:5120]	MSTRG.22503.1	x	chr4	108082598	108093813	MSTRG.22503	CIART	yes	novel	trans	NA	-46.29	-0.971177
ENSSSCT00000019104	0	chr12	25888580	25895148	MSTRG.5957	ENSSSCG00000017550	yes	GO:0016021(integral component of membrane);GO:0016020(membrane);GO:0055085(transmembrane transport);GO:0006810(transport);GO:0030176(integral component of endoplasmic reticulum membrane);GO:0030173(integral component of Golgi membrane);GO:0072334(UDP-galactose transmembrane transport);GO:0005459(UDP-galactose transmembrane transporter activity)	NA	NA	NA	NA	MSTRG.22503.1	x	chr4	108082598	108093813	MSTRG.22503	CIART	yes	novel	trans	NA	-46.24	0.980622
